# Supplementary material for: CLEC3A, MMP7, and LCN2 as novel markers for predicting recurrence in resected G1 and G2 pancreatic neuroendocrine tumors
Source: Cancer Med. 2019 May 25;8(8):3748–60. doi: 10.1002/cam4.2232 (PMC6639196; doi:10.1002/cam4.2232)
Supplement: Supplementary file 2 [file CAM4-8-3748-s002.xlsx]

## Sheet: Table S1
Table S1	All DEGs in neoplastic tissues versus non-neoplastic tissues
Gene symbol	Fold change (log)	Count per million(log)	P-Value	False discovery rate
RBPJL	-9.32151	7.87107	3.85e-46	9.09e-42
PDIA2	-9.20715	8.24235	6.67e-46	9.09e-42
SYCN	-9.87541	7.959	4.99e-43	4.53e-39
REG1B	-10.0847	8.43451	2.1e-42	1.43e-38
IL22RA1	-8.08847	7.65511	2.49e-40	1.36e-36
AQP8	-8.31565	8.03278	1.68e-39	7.61e-36
AZGP1	-7.0294	8.0416	2.88e-38	1.12e-34
ALB	-9.76503	9.35346	3.85e-38	1.31e-34
MT1H	-7.74477	7.49435	8.7e-37	2.63e-33
ANPEP	-6.80946	8.10119	2.16e-36	5.89e-33
CTRL	-9.11614	9.38004	8.15e-36	2.02e-32
GATM	-8.35678	9.28523	9.9e-35	2.25e-31
REG3G	-9.15795	7.33467	1.1e-34	2.3e-31
GSTA2	-9.45428	7.23996	1.77e-34	3.44e-31
CFTR	-6.60217	8.34502	1.25e-33	2.27e-30
LOC100506281	-10.7342	10.2364	1.71e-33	2.92e-30
FAM150B	-6.32924	8.23689	2.57e-33	4.11e-30
KLK1	-10.0906	10.0216	5.57e-32	8.43e-29
MT1G	-8.37753	9.45265	6.39e-32	9.17e-29
RARRES2	-6.08621	7.94723	3.46e-31	4.72e-28
MMP7	-6.61391	7.46708	4.77e-31	6.19e-28
ERP27	-10.1832	10.582	2.44e-29	3.03e-26
CA12	-7.20096	7.08771	3.7e-29	4.38e-26
MUC6	-7.79704	6.75409	5.19e-29	5.89e-26
SERPINI2	-8.11906	9.8208	1.25e-28	1.36e-25
AQP12B	-8.68719	6.49918	1.85e-28	1.94e-25
PRSS3	-9.96703	10.6236	2.85e-28	2.88e-25
AQP12A	-9.293	6.32299	4.89e-28	4.76e-25
SLC4A4	-5.8356	8.46752	5.76e-28	5.41e-25
CLDN10	-6.49221	6.91298	2.33e-27	2.12e-24
GPHA2	-7.99594	6.77435	2.91e-27	2.56e-24
PNLIPRP1	-9.74055	10.7399	4.84e-27	4.12e-24
SERPINA5	-8.23916	6.41596	6.79e-27	5.61e-24
FGL1	-8.32623	10.0894	2.99e-26	2.4e-23
IMPA2	-5.86728	8.98554	1.96e-25	1.53e-22
DEFB1	-8.17469	5.29684	3.22e-25	2.44e-22
PTF1A	-7.28313	6.66557	5.21e-25	3.84e-22
PRSS8	-7.72383	4.94914	1.16e-24	8.32e-22
PNLIPRP2	-9.68599	10.9635	1.87e-24	1.31e-21
TCEA3	-6.02599	6.89316	2.75e-24	1.87e-21
PDZK1IP1	-7.67319	5.00222	4.75e-24	3.16e-21
REG3A	-8.89987	10.5218	1.83e-23	1.19e-20
SERPINA3	-7.49053	10.02	4.7e-23	2.98e-20
SLC17A4	-6.33706	6.69334	5.06e-23	3.14e-20
AMHR2	-7.53015	4.83592	5.71e-22	3.46e-19
CLDN1	-5.64783	6.85275	6.35e-22	3.76e-19
SYT4	4.79552	7.7382	8.51e-22	4.93e-19
CPA2	-9.55001	11.5656	1.26e-21	7.16e-19
OLFM4	-7.14471	8.96299	2.01e-21	1.12e-18
ARL14	-6.46343	5.22106	3.26e-21	1.78e-18
EGF	-6.7959	6.20557	3.35e-21	1.79e-18
VTCN1	-6.32388	4.88468	3.43e-21	1.8e-18
LEFTY1	-7.47292	4.86703	4.24e-21	2.18e-18
CELA2B	-9.20524	11.3693	4.41e-21	2.23e-18
AMY1C	-8.92534	11.3394	4.97e-21	2.47e-18
P2RX1	-6.1637	4.92207	6.43e-21	3.13e-18
NEURL3	-6.69039	5.05779	6.64e-21	3.17e-18
PLIN5	-6.29414	5.51696	7e-21	3.29e-18
PRSS2	-9.54432	11.7439	9.93e-21	4.59e-18
GAST	10.6745	9.64663	1.16e-20	5.25e-18
CELP	-8.23549	6.02353	1.27e-20	5.59e-18
RIMS2	5.11061	7.29734	1.27e-20	5.59e-18
TEX11	-6.90525	6.15722	1.66e-20	7.2e-18
AMY1B	-9.00108	11.4624	2.25e-20	9.57e-18
CAPN6	-5.94916	5.07576	2.37e-20	9.94e-18
AMY1A	-8.66189	11.3208	3.72e-20	1.54e-17
CBS	-5.11788	7.11489	5.59e-20	2.27e-17
CBSL	-5.60091	6.95956	5.92e-20	2.37e-17
SNAP25	4.46783	8.36529	7.54e-20	2.98e-17
PLA2G1B	-9.51071	11.9755	1.16e-19	4.5e-17
TACSTD2	-6.14308	6.38495	1.88e-19	7.2e-17
FAM129A	-4.28843	7.44005	2.13e-19	8.07e-17
LGALS2	-6.13039	4.75093	3.25e-19	1.22e-16
AMY2B	-8.18323	11.1419	3.45e-19	1.27e-16
CELA3B	-10.1264	12.353	3.69e-19	1.34e-16
NEFM	5.67847	7.42818	5.27e-19	1.88e-16
CDC42EP1	-4.27283	8.37583	5.31e-19	1.88e-16
GSTA1	-6.31888	5.88298	5.75e-19	2.01e-16
DPP6	4.37881	7.79226	6.24e-19	2.15e-16
CTRC	-9.67378	12.2551	7.84e-19	2.67e-16
PKHD1	-5.93971	6.18067	1.03e-18	3.48e-16
AMBP	-5.63498	5.26038	1.14e-18	3.78e-16
AMY2A	-8.79387	11.7197	1.16e-18	3.8e-16
SLC38A5	-6.33901	4.6488	1.19e-18	3.85e-16
SLC39A5	-5.3318	4.94791	1.27e-18	4.03e-16
CELA2A	-9.09439	11.8952	1.27e-18	4.03e-16
GNG2	4.47883	7.34024	1.9e-18	5.97e-16
SIGLEC11	-6.10119	5.114	2.02e-18	6.25e-16
ANXA4	-3.90287	7.9436	2.57e-18	7.85e-16
TMEM97	-5.15419	9.14664	2.59e-18	7.85e-16
PABPC4	-3.95714	7.44372	2.82e-18	8.44e-16
RNF186	-5.49132	5.11357	2.87e-18	8.52e-16
CEL	-9.52257	12.2464	3.73e-18	1.09e-15
PROM1	-5.78812	5.96834	4.28e-18	1.24e-15
HAP1	7.09404	7.13655	7.84e-18	2.25e-15
SMPDL3B	-4.96403	7.12973	7.91e-18	2.25e-15
SCG2	5.35488	9.33199	8.56e-18	2.41e-15
VGF	4.45269	8.61068	9.03e-18	2.51e-15
LCN1	11.8496	8.73405	1.06e-17	2.92e-15
TMED11P	-5.9863	5.06565	1.11e-17	3.03e-15
KANK4	-5.69083	5.12039	1.16e-17	3.14e-15
UCHL1	4.29787	8.31201	1.49e-17	3.97e-15
SPOCK1	4.38306	8.06909	1.92e-17	5.09e-15
SPP1	-4.97316	8.57257	2.04e-17	5.36e-15
NUPR1	-5.1392	6.40741	2.12e-17	5.5e-15
REG1A	-9.41667	12.4566	2.41e-17	6.19e-15
TC2N	-3.8911	7.4653	2.52e-17	6.42e-15
KIF5C	4.38222	7.39084	4.12e-17	1.04e-14
GATA4	-5.45895	5.88682	4.32e-17	1.08e-14
LGALS4	-5.88868	4.56613	5.48e-17	1.36e-14
SERPINA4	-5.24742	5.379	8.21e-17	2.02e-14
CTRB2	-9.36708	12.536	1.01e-16	2.45e-14
REG1CP	-7.8562	6.47939	1.17e-16	2.81e-14
KIAA1522	-3.77464	7.85726	1.2e-16	2.87e-14
YBX3	-3.68104	7.53082	1.36e-16	3.22e-14
BICDL2	-5.82314	4.43324	1.37e-16	3.22e-14
MIR7-3HG	5.49252	6.77395	1.49e-16	3.48e-14
SCG3	3.9829	8.40366	1.56e-16	3.59e-14
RAB3B	4.28551	7.70666	1.94e-16	4.44e-14
CELA3A	-9.3281	12.6505	2.3e-16	5.23e-14
ELF3	-4.18809	8.40178	2.71e-16	6.11e-14
BCAT1	-4.45948	6.79746	3.94e-16	8.81e-14
CLPS	-8.76694	12.3997	4.38e-16	9.7e-14
TCN1	-6.88787	4.77011	5.14e-16	1.13e-13
GP2	-8.70782	12.4038	5.59e-16	1.22e-13
TMEM130	5.84456	6.82385	6.38e-16	1.38e-13
SCNN1A	-4.82991	4.71215	6.94e-16	1.49e-13
TMPRSS2	-5.2201	5.58529	8.76e-16	1.86e-13
ERCC-00074	-3.8194	7.48131	8.94e-16	1.89e-13
ZNF710	-3.70349	7.71188	1.1e-15	2.3e-13
SEZ6L	6.01179	6.73748	1.14e-15	2.37e-13
CA8	4.99056	6.78165	1.47e-15	3.03e-13
PCSK1	4.93864	9.35483	1.66e-15	3.41e-13
GNG4	4.38658	7.09902	1.69e-15	3.45e-13
FLRT2	-4.85981	6.63251	1.73e-15	3.49e-13
SFRP5	-5.25776	5.91882	1.74e-15	3.5e-13
TAGLN3	5.26775	6.79905	1.77e-15	3.53e-13
SPINK1	-8.03815	12.0259	2.15e-15	4.24e-13
ABCC3	-4.40866	5.13579	2.19e-15	4.29e-13
AMOTL2	-3.58426	7.52444	2.42e-15	4.71e-13
SPX	-5.01389	5.1464	2.49e-15	4.8e-13
ACSS1	-3.9752	7.22626	2.76e-15	5.3e-13
RTN1	4.00398	7.33287	2.92e-15	5.56e-13
TRIM50	-5.98972	4.51811	4.2e-15	7.94e-13
RFX6	4.5391	7.20631	4.52e-15	8.49e-13
PNMA2	4.07978	7.10498	4.65e-15	8.68e-13
CPLX2	3.65727	8.33487	4.91e-15	9.05e-13
LINC01624	-7.22785	4.25179	4.91e-15	9.05e-13
PALM3	-5.09392	4.74407	5.42e-15	9.91e-13
DMBT1	-6.65853	4.53209	5.72e-15	1.04e-12
GJB1	-4.53211	5.18166	6.09e-15	1.1e-12
ERCC-00096	-4.10394	6.90574	6.63e-15	1.19e-12
PM20D1	-5.07744	6.25637	7.53e-15	1.34e-12
CXCL17	-6.12258	4.41068	8.56e-15	1.51e-12
ATHL1	-4.76468	4.84419	8.86e-15	1.56e-12
GGT6	-6.88392	4.18368	9.05e-15	1.58e-12
2018-03-04	6.37935	5.50972	9.5e-15	1.65e-12
LOC100505984	-5.15532	4.52855	1.04e-14	1.79e-12
PTPRN	3.5663	8.19999	1.17e-14	2.01e-12
LOC728392	3.6283	7.47026	1.24e-14	2.11e-12
AQP1	-3.34566	8.11628	1.24e-14	2.11e-12
GCAT	-4.37063	5.05499	2.18e-14	3.66e-12
EFR3B	6.43148	5.05166	2.33e-14	3.89e-12
FAM3B	-4.12519	7.76974	2.43e-14	4.04e-12
TCEAL2	4.2808	6.93022	2.89e-14	4.77e-12
CRACR2B	-4.32073	6.31039	3.05e-14	5.01e-12
GRIA2	5.83452	6.29165	3.08e-14	5.03e-12
SNAP91	7.32847	4.80863	3.19e-14	5.17e-12
GABRB3	3.70484	7.39446	3.67e-14	5.92e-12
PEG10	3.79578	8.58963	4.06e-14	6.51e-12
FGFRL1	-4.34875	5.69632	4.14e-14	6.59e-12
PHYHD1	-4.89783	4.78369	4.38e-14	6.94e-12
NDRG4	3.71868	7.59511	4.53e-14	7.13e-12
ST18	5.2458	6.32496	4.55e-14	7.13e-12
FGF14	6.42647	5.62233	5.16e-14	8.04e-12
PNLIP	-8.69272	12.9944	5.32e-14	8.21e-12
SDC4	-3.91543	6.91838	5.33e-14	8.21e-12
CFC1	4.04007	7.48533	6.6e-14	1.01e-11
MUC5B	-6.71032	4.63772	6.62e-14	1.01e-11
AADAC	-5.51144	4.40094	8.83e-14	1.34e-11
GULP1	-4.20191	6.63264	8.93e-14	1.35e-11
ERCC-00130	-3.4864	7.14261	1.15e-13	1.72e-11
PRSS1	-8.45059	12.9269	1.2e-13	1.79e-11
LMF2	-3.39946	8.46901	1.26e-13	1.86e-11
ALPK3	3.42638	8.30697	1.3e-13	1.91e-11
CDK5R2	5.69843	5.80027	1.32e-13	1.93e-11
DNER	4.56722	7.00256	1.32e-13	1.93e-11
GCH1	3.52453	7.8243	1.43e-13	2.07e-11
EPHX1	-3.41018	7.27234	1.59e-13	2.3e-11
MGST1	-4.10796	5.46741	1.61e-13	2.3e-11
C6	-4.1576	5.32213	1.61e-13	2.3e-11
SGK1	-3.82322	8.60156	1.93e-13	2.75e-11
HIST2H2BE	5.06062	6.20225	3.16e-13	4.47e-11
CELSR3	5.30419	5.38813	3.21e-13	4.5e-11
GDF15	-4.16675	6.94953	3.28e-13	4.58e-11
GPR161	-3.75974	5.05599	3.7e-13	5.15e-11
TOX	4.95079	6.22167	3.81e-13	5.28e-11
SYT7	3.2415	8.01943	4.02e-13	5.54e-11
FAM46A	3.24327	7.61747	4.06e-13	5.56e-11
GJC3	-6.48477	4.35104	4.43e-13	6.03e-11
TMEM63A	-3.9753	5.41221	5.36e-13	7.22e-11
CTSV	7.5189	6.70516	5.39e-13	7.22e-11
REG4	-4.38052	6.23371	5.42e-13	7.22e-11
H19	-4.27888	8.91302	5.42e-13	7.22e-11
CFC1B	4.68143	6.809	5.43e-13	7.22e-11
CTRB1	-7.96936	12.8565	6.7e-13	8.86e-11
GPC3	-3.7438	5.16131	6.73e-13	8.86e-11
PART1	6.23451	5.08283	7.58e-13	9.93e-11
REEP2	5.83907	5.38252	7.74e-13	1.01e-10
IL32	-3.75395	6.85554	8.11e-13	1.05e-10
CXCL6	-5.96556	4.36231	8.17e-13	1.06e-10
AKR7A3	-4.27917	5.47327	8.77e-13	1.13e-10
TRHDE	-4.46419	5.58127	1e-12	1.28e-10
EPHB3	-6.69403	4.17663	1.41e-12	1.79e-10
GHRH	7.62855	4.57727	1.49e-12	1.89e-10
UNC13A	4.92823	5.97035	1.59e-12	2e-10
CPB1	-7.59274	12.8065	1.6e-12	2e-10
FBLN1	-3.38475	8.05616	1.77e-12	2.21e-10
ERCC-00171	-3.87911	4.93561	2.17e-12	2.7e-10
PPM1E	5.93181	5.40143	2.21e-12	2.74e-10
CELF3	7.20891	4.66681	2.35e-12	2.9e-10
SOGA3	7.16767	4.71001	2.51e-12	3.07e-10
LINC00643	4.47559	6.51333	2.51e-12	3.07e-10
HABP2	-5.02033	4.49585	2.66e-12	3.23e-10
RUNDC3A	4.62924	6.12811	2.77e-12	3.35e-10
C14orf132	3.98748	6.59159	3.88e-12	4.68e-10
IQGAP2	-3.83272	5.62373	4e-12	4.81e-10
ERCC-00002	-4.05316	5.66505	4.85e-12	5.8e-10
KCNQ1	-4.31601	5.67895	5.15e-12	6.13e-10
SYT13	5.11978	6.2065	5.26e-12	6.23e-10
CPA1	-7.76057	13.0781	6.02e-12	7.1e-10
GMNN	-3.88806	6.27803	6.37e-12	7.48e-10
TMEM200A	4.74194	5.62651	6.43e-12	7.52e-10
CRMP1	4.13879	6.60771	6.54e-12	7.62e-10
SLC16A10	-4.10987	5.50151	7.64e-12	8.87e-10
INPP5F	3.06579	7.74949	7.78e-12	8.98e-10
SCN3B	3.34198	7.1885	7.96e-12	9.16e-10
PLTP	-3.33856	8.60625	8.02e-12	9.18e-10
RRBP1	-3.34105	8.88024	8.24e-12	9.4e-10
ANKRD62	-4.59178	4.32835	8.52e-12	9.67e-10
SVOP	4.97142	5.84855	9.86e-12	1.12e-09
QPRT	-3.7634	4.71154	1e-11	1.13e-09
APOD	-3.68646	6.85446	1.06e-11	1.19e-09
C4orf19	-3.48865	5.24897	1.09e-11	1.21e-09
AMER2	5.9767	5.51514	1.13e-11	1.26e-09
PDGFC	-3.72201	4.8892	1.25e-11	1.38e-09
COL22A1	5.87122	4.84737	1.3e-11	1.43e-09
MAPT	4.32678	6.46012	1.46e-11	1.61e-09
SV2A	3.73769	6.85647	1.58e-11	1.73e-09
RNASE1	-5.56904	11.1728	1.7e-11	1.85e-09
PAX6	3.07314	7.75983	1.72e-11	1.87e-09
CA4	-3.89084	4.93929	1.73e-11	1.87e-09
NUAK2	-3.6795	4.96689	1.74e-11	1.87e-09
TUSC3	2.96579	7.83422	1.85e-11	1.98e-09
SLC43A1	-3.64611	6.48078	2.11e-11	2.26e-09
JAKMIP2	4.56406	5.53742	2.14e-11	2.28e-09
TMEM139	-3.70374	5.40427	2.16e-11	2.29e-09
KRT7	-4.7174	5.94011	2.28e-11	2.41e-09
IFFO2	-3.78027	5.93832	2.63e-11	2.76e-09
ABCG1	3.88556	6.73462	2.72e-11	2.85e-09
ALDOB	-4.73423	4.31511	2.79e-11	2.91e-09
RIMBP2	3.74922	6.67202	3.06e-11	3.18e-09
HSD17B14	4.42207	5.41816	3.14e-11	3.25e-09
RPL36A	-3.02908	7.18508	3.28e-11	3.38e-09
DERL3	-4.06623	6.26819	3.47e-11	3.57e-09
DPEP1	-4.72689	4.65651	3.59e-11	3.68e-09
CDK5R1	3.44642	7.03707	3.6e-11	3.68e-09
KLB	-3.43032	4.95267	3.63e-11	3.69e-09
CKB	2.99415	8.3863	3.72e-11	3.77e-09
DNASE1	-3.45138	4.85624	3.91e-11	3.95e-09
JCHAIN	-3.9053	5.30121	4e-11	4.03e-09
STXBP5-AS1	5.03821	4.83108	4.13e-11	4.14e-09
MT1X	-3.00975	7.57796	4.29e-11	4.28e-09
EDN1	-3.74862	5.34947	4.89e-11	4.86e-09
MYT1L	6.81373	4.71339	5.07e-11	5.03e-09
UGT2B15	-4.36115	4.42868	5.26e-11	5.19e-09
RCAN2	3.20663	8.88396	5.48e-11	5.39e-09
BACE1	-2.97086	8.3868	5.89e-11	5.78e-09
ENO2	3.33704	7.03906	6.05e-11	5.91e-09
AOX1	-3.33143	4.91509	6.33e-11	6.16e-09
KCNB1	4.26824	5.87114	6.55e-11	6.35e-09
PCP4	4.06998	6.48334	6.67e-11	6.45e-09
CKMT1B	4.86772	5.2433	6.8e-11	6.55e-09
SLC2A13	3.23369	7.15889	7.18e-11	6.89e-09
ISL1	3.93098	6.61119	7.22e-11	6.91e-09
LHFPL4	4.17966	5.40112	7.35e-11	7e-09
FBXO41	4.11717	5.32381	8.06e-11	7.66e-09
INA	3.08844	7.15612	8.24e-11	7.8e-09
FAM13A	-3.22026	5.09693	8.35e-11	7.88e-09
CDC42EP4	-2.89953	7.35167	8.52e-11	8e-09
DCDC2	-3.23703	4.84966	9.02e-11	8.45e-09
SGSM2	2.95678	8.44295	9.25e-11	8.63e-09
NFIB	-2.85631	8.48347	1e-10	9.31e-09
OAF	-2.94285	8.0003	1e-10	9.31e-09
C21orf58	4.63218	6.04146	1.03e-10	9.5e-09
LONRF2	3.28595	7.01552	1.08e-10	9.93e-09
CKMT1A	4.25092	5.38735	1.14e-10	1.04e-08
TMOD1	2.8479	7.92673	1.14e-10	1.05e-08
CRYAB	-3.5208	6.62159	1.15e-10	1.05e-08
TMEM179	3.03057	7.45065	1.21e-10	1.1e-08
CPA5	-4.06238	5.35328	1.21e-10	1.1e-08
GRM4	6.8758	4.55117	1.32e-10	1.19e-08
TRIM9	4.71324	6.02901	1.36e-10	1.22e-08
DZIP3	3.06774	7.09667	1.44e-10	1.29e-08
PEG3	4.11781	4.89592	1.56e-10	1.39e-08
INSM1	4.46969	5.94407	1.59e-10	1.42e-08
DPT	-3.66601	6.33644	1.62e-10	1.44e-08
FGG	-5.62439	5.49255	1.64e-10	1.44e-08
PARVB	4.13079	6.53909	1.64e-10	1.44e-08
GNAO1	3.9829	5.90874	1.64e-10	1.44e-08
SOX9	-2.98738	8.25563	1.67e-10	1.46e-08
BICC1	-3.372	4.78773	1.68e-10	1.47e-08
CACNA1D	4.66887	4.86884	1.69e-10	1.47e-08
TFPI2	-4.23816	6.50168	1.72e-10	1.49e-08
EPHB6	-4.29824	4.28541	1.74e-10	1.5e-08
UGT2A3	-5.34094	4.04571	1.81e-10	1.56e-08
SCGN	2.77926	8.00532	1.84e-10	1.58e-08
PLPP2	-3.96914	4.6793	2e-10	1.72e-08
PCGF2	2.75089	7.93107	2.02e-10	1.72e-08
CTNNA2	4.05326	5.17682	2.06e-10	1.75e-08
SSTR1	4.61576	4.74104	2.11e-10	1.79e-08
NOL4	3.5534	6.60398	2.11e-10	1.79e-08
CPE	4.02225	10.0161	2.21e-10	1.87e-08
SH3GL2	4.14826	5.60928	2.28e-10	1.92e-08
QDPR	2.95629	7.34886	2.34e-10	1.96e-08
BRINP1	5.57516	4.99721	2.35e-10	1.96e-08
CCL2	-3.40886	8.70439	2.47e-10	2.06e-08
LINC00936	3.9891	5.135	2.72e-10	2.26e-08
HPN	-3.39398	6.93866	2.81e-10	2.33e-08
CACNA1H	3.15768	7.30853	2.85e-10	2.36e-08
SRPX	-3.39917	4.76387	2.92e-10	2.4e-08
SYT17	4.02879	5.35686	2.97e-10	2.44e-08
CITED4	-3.48373	5.97496	3.21e-10	2.63e-08
KLF5	-3.64994	5.30124	3.29e-10	2.69e-08
LOC154761	4.4169	5.52369	3.35e-10	2.73e-08
ARSE	-3.83191	4.44394	3.39e-10	2.75e-08
NFASC	3.97058	5.64208	3.43e-10	2.78e-08
PAM	3.22457	9.09041	3.5e-10	2.82e-08
SCG5	3.68247	9.45638	3.5e-10	2.82e-08
GUCA1C	-6.33399	4.00523	3.58e-10	2.86e-08
CAND2	4.00925	5.29392	3.58e-10	2.86e-08
TPRN	-3.14919	5.25053	3.73e-10	2.97e-08
ABI2	2.67751	7.71011	3.76e-10	2.98e-08
S100A10	-2.72371	7.96733	3.83e-10	3.03e-08
KLK11	-4.7603	6.37972	3.98e-10	3.14e-08
CGN	-3.33925	5.20549	4.3e-10	3.39e-08
GCGR	4.87624	5.51992	4.41e-10	3.46e-08
TRPV6	-5.68335	3.90524	4.46e-10	3.49e-08
KCNJ16	-3.67944	6.18	4.47e-10	3.49e-08
UNC80	3.9811	5.55222	4.57e-10	3.56e-08
TCIRG1	-3.44544	6.19845	4.7e-10	3.65e-08
ATP9A	2.67199	7.95951	4.84e-10	3.75e-08
THSD7A	3.67509	6.66986	5.39e-10	4.16e-08
MFAP4	-3.38944	5.17551	5.4e-10	4.16e-08
SLIT1	5.68345	4.87645	5.68e-10	4.36e-08
NCK2	-3.07851	6.85442	5.78e-10	4.42e-08
CDCA7L	-3.93844	4.33587	5.8e-10	4.43e-08
NSG1	4.43033	5.57183	6e-10	4.56e-08
DYNC1I1	3.77272	5.20779	6.12e-10	4.65e-08
RNF157-AS1	4.18712	5.05535	6.26e-10	4.73e-08
NEFL	5.18779	5.40911	6.26e-10	4.73e-08
CALY	3.84339	7.03242	6.29e-10	4.74e-08
PBXIP1	2.64171	7.95069	6.56e-10	4.93e-08
DUSP26	3.74514	6.10012	6.77e-10	5.07e-08
GIPR	4.31009	4.73466	6.82e-10	5.09e-08
CXorf57	3.6637	6.44937	6.94e-10	5.17e-08
PFN2	2.82777	8.54063	7.68e-10	5.7e-08
DNAJC6	3.81571	5.20415	7.75e-10	5.74e-08
CLDN4	-3.67412	6.44015	8.2e-10	6.06e-08
RASEF	-3.465	4.54628	8.84e-10	6.51e-08
CCDC69	-3.21451	5.31082	9.03e-10	6.64e-08
CADPS	2.62857	7.74769	9.36e-10	6.86e-08
FBXL16	4.007	5.16544	9.39e-10	6.86e-08
RPS28	-2.56008	8.15377	9.44e-10	6.87e-08
TM4SF1	-2.92117	8.37452	9.47e-10	6.87e-08
MAGI2	3.28256	6.88514	9.48e-10	6.87e-08
SYP	3.91205	5.97386	9.79e-10	7.08e-08
FAM129B	-2.67055	8.41511	9.84e-10	7.09e-08
SLC25A12	3.69917	5.68367	1.05e-09	7.53e-08
NR5A2	-3.27509	7.1039	1.09e-09	7.82e-08
APLP1	3.16697	9.13615	1.1e-09	7.87e-08
RAB3C	3.89144	5.58013	1.1e-09	7.87e-08
KCNMB2	4.37268	5.01986	1.12e-09	7.96e-08
AMPH	4.40208	6.11059	1.13e-09	8.03e-08
ABCC5	3.8023	6.06214	1.19e-09	8.45e-08
CXCL1	-4.05178	4.38243	1.22e-09	8.61e-08
DNM3	5.05622	4.75002	1.31e-09	9.22e-08
FMN2	4.33108	6.01626	1.35e-09	9.51e-08
FAM169A	3.7367	5.98036	1.36e-09	9.52e-08
GSTP1	-3.15812	4.77834	1.39e-09	9.69e-08
MAP6	3.82192	5.42619	1.43e-09	1e-07
ARHGAP44	3.78904	5.15774	1.5e-09	1.04e-07
SGSM1	3.9899	4.74292	1.59e-09	1.1e-07
TTYH1	-4.22747	4.2328	1.61e-09	1.11e-07
CXCL3	-3.97969	5.37134	1.61e-09	1.11e-07
SERTM1	6.95488	4.605	1.7e-09	1.17e-07
CLGN	3.73228	5.11631	1.72e-09	1.18e-07
CNTN1	3.65365	6.16632	1.85e-09	1.26e-07
CACNA1A	2.9715	7.70067	1.85e-09	1.26e-07
ST8SIA3	3.32108	6.58204	1.86e-09	1.26e-07
CHGB	4.35156	10.1556	1.93e-09	1.31e-07
PCLO	2.53123	7.92627	2.08e-09	1.41e-07
GPRIN1	5.06916	4.59108	2.15e-09	1.45e-07
SYT8	-6.61323	3.72988	2.23e-09	1.5e-07
CRAT	-3.08573	6.95875	2.23e-09	1.5e-07
CXCL2	-3.74741	5.25566	2.31e-09	1.55e-07
ERCC-00113	-3.22613	4.90595	2.41e-09	1.61e-07
FBXL2	3.54499	5.36022	2.49e-09	1.66e-07
NRXN1	3.69335	6.31022	2.51e-09	1.67e-07
FILIP1L	-3.51972	5.82772	2.56e-09	1.7e-07
TDRD9	5.39205	4.5703	2.7e-09	1.79e-07
SCTR	-3.35512	5.25256	2.71e-09	1.79e-07
ERCC-00004	-3.56816	5.45297	2.82e-09	1.86e-07
TPST2	-3.43793	4.91432	2.89e-09	1.9e-07
WNT4	4.05312	5.69954	2.99e-09	1.96e-07
CD24	-4.54492	10.1077	3.04e-09	1.99e-07
KSR2	3.50201	5.31638	3.17e-09	2.07e-07
TPD52L1	-3.19419	4.60844	3.2e-09	2.09e-07
PSD	3.72999	5.27196	3.22e-09	2.1e-07
SEC31B	4.28739	4.74456	3.34e-09	2.16e-07
SORL1	2.50088	8.02108	3.36e-09	2.17e-07
RBPMS	-2.81134	6.98097	3.37e-09	2.18e-07
CACNA1C	3.49847	5.35847	3.4e-09	2.19e-07
PCDH20	6.71829	4.53446	3.46e-09	2.23e-07
TINAGL1	-3.47695	4.71169	3.57e-09	2.29e-07
HNF1B	-4.42905	4.10308	3.57e-09	2.29e-07
ADH1C	-6.43675	3.73507	3.72e-09	2.37e-07
ZCCHC12	6.66221	5.14318	3.75e-09	2.39e-07
COCH	-3.65199	6.94437	3.76e-09	2.39e-07
ATP6V1B2	2.52047	7.93665	3.96e-09	2.51e-07
VWDE	3.74861	5.88555	4.15e-09	2.62e-07
GPR173	3.72561	4.87391	4.41e-09	2.78e-07
CAV2	-2.66165	7.10799	4.57e-09	2.88e-07
PIPOX	4.71665	4.67075	4.58e-09	2.88e-07
SUSD4	3.45624	6.42431	4.71e-09	2.95e-07
ACY3	-4.76673	3.99076	4.8e-09	3e-07
CNN2	-3.03883	6.89858	4.82e-09	3.01e-07
MUC1	-3.86061	6.36869	4.93e-09	3.07e-07
TSC22D1	2.5146	7.82345	5.04e-09	3.13e-07
KCNH2	3.25165	6.50126	5.09e-09	3.15e-07
EGFR	-2.89563	5.06211	5.19e-09	3.21e-07
DOCK3	3.51724	5.09376	5.28e-09	3.25e-07
NAPB	3.49998	6.12043	5.36e-09	3.3e-07
QPCT	4.20355	5.79466	5.38e-09	3.3e-07
RPS17	-2.38658	7.86008	5.71e-09	3.5e-07
RASGRF1	3.93113	5.8742	5.76e-09	3.51e-07
2018-09-03	3.65512	5.20989	5.76e-09	3.51e-07
TIAM1	4.4697	5.82825	6.24e-09	3.79e-07
VIPR1	3.85181	5.24126	6.25e-09	3.8e-07
CELF4	3.26867	6.43786	6.32e-09	3.83e-07
BPGM	3.69955	4.78956	6.53e-09	3.94e-07
TCAF2	4.13567	5.82173	6.54e-09	3.95e-07
ELAVL4	3.47467	6.15575	6.56e-09	3.95e-07
C2CD4B	-2.77185	8.13135	6.59e-09	3.95e-07
CCDC80	-2.65371	7.89339	6.95e-09	4.17e-07
HHEX	-4.42951	4.13451	6.99e-09	4.18e-07
RNASET2	-2.80407	6.89597	7.02e-09	4.19e-07
FAR2P2	5.15827	4.37233	7.06e-09	4.2e-07
CGA	9.3383	6.38963	7.51e-09	4.45e-07
PACSIN3	-3.1321	4.70089	7.52e-09	4.45e-07
BRSK2	-2.83522	5.06412	7.54e-09	4.46e-07
VPS51	-2.43564	7.6754	7.83e-09	4.62e-07
CAMK2B	3.31643	6.21981	7.87e-09	4.64e-07
LINC00473	4.50202	5.36516	7.97e-09	4.68e-07
ASB3	3.47021	5.05043	8.32e-09	4.88e-07
ATF3	-2.77129	7.86064	8.53e-09	4.99e-07
SERPING1	-3.1727	6.84108	8.99e-09	5.25e-07
SLC25A37	-2.71265	6.9195	9.4e-09	5.47e-07
SEMA3B	-5.49283	3.77316	9.59e-09	5.57e-07
DCN	-2.64922	7.84818	9.8e-09	5.68e-07
MTMR7	3.64756	4.79436	9.84e-09	5.69e-07
SYT11	3.36999	6.65322	1.07e-08	6.17e-07
MAST1	6.329	4.2538	1.08e-08	6.22e-07
SFMBT2	4.1187	4.98858	1.09e-08	6.28e-07
MYT1	6.26479	4.30463	1.1e-08	6.29e-07
SSFA2	-2.37037	7.80316	1.11e-08	6.33e-07
SLC39A14	-2.50987	8.43375	1.11e-08	6.34e-07
TMEM132D	3.56379	6.11452	1.15e-08	6.54e-07
NKX2-2	3.73274	5.35454	1.15e-08	6.56e-07
NMNAT2	3.43095	5.26037	1.25e-08	7.09e-07
MS4A8	5.19752	5.60205	1.3e-08	7.36e-07
JAKMIP1	4.30468	6.1184	1.31e-08	7.4e-07
ENC1	-2.98506	5.19538	1.37e-08	7.75e-07
CHRNA3	7.01529	4.4346	1.38e-08	7.76e-07
EEF1A2	3.43922	5.36683	1.41e-08	7.95e-07
EIF4EBP1	-2.76609	5.11474	1.47e-08	8.25e-07
SYT5	3.49964	5.65753	1.49e-08	8.35e-07
ILDR2	4.39827	4.70037	1.53e-08	8.52e-07
NOVA1	3.22928	5.24604	1.62e-08	9.02e-07
NELL2	5.45088	4.7483	1.66e-08	9.26e-07
ZFHX2	3.64203	4.85016	1.67e-08	9.29e-07
KCTD7	3.28286	5.12207	1.74e-08	9.65e-07
RWDD1	-2.35895	8.13108	1.76e-08	9.71e-07
CXCL11	-5.9431	3.71093	1.76e-08	9.71e-07
LTF	-3.34077	5.7549	1.82e-08	1e-06
ARFGEF3	2.56041	8.5619	1.85e-08	1.01e-06
SLC2A6	3.81913	4.79928	1.86e-08	1.02e-06
MICALL1	-3.05851	4.77556	1.92e-08	1.05e-06
IDS	2.5389	8.65843	1.97e-08	1.07e-06
MAPK10	3.28594	5.73124	2.02e-08	1.1e-06
IRS2	2.40653	7.77768	2.03e-08	1.1e-06
FBP1	-3.00756	6.47935	2.06e-08	1.12e-06
OSBPL6	3.83523	5.67126	2.06e-08	1.12e-06
LOC642366	3.52733	5.04747	2.16e-08	1.17e-06
LINC01251	-5.16937	4.05005	2.24e-08	1.21e-06
SULT4A1	6.66645	4.21708	2.28e-08	1.23e-06
SLCO5A1	6.2834	4.33101	2.39e-08	1.29e-06
GATA6	-3.10258	5.66626	2.48e-08	1.33e-06
DCTN1	2.50211	7.45706	2.49e-08	1.33e-06
TMEM196	4.38965	4.69816	2.52e-08	1.35e-06
PSCA	7.92373	5.09353	2.54e-08	1.35e-06
DPYSL3	3.31698	6.41712	2.54e-08	1.35e-06
ASB4	4.02738	5.67975	2.59e-08	1.38e-06
SLC25A5	-2.53644	8.59006	2.65e-08	1.4e-06
FLJ23867	-2.8662	5.30287	2.65e-08	1.4e-06
CCDC110	-2.8152	5.42049	2.68e-08	1.41e-06
CLDN12	2.37241	7.69712	2.81e-08	1.48e-06
STX1A	3.57511	5.99866	2.85e-08	1.5e-06
SLC6A17	3.35547	5.5684	2.91e-08	1.53e-06
SLC3A1	-2.86263	5.55302	3.13e-08	1.64e-06
C19orf48	-3.77833	4.18343	3.13e-08	1.64e-06
PPP1R1B	-3.82166	4.22415	3.27e-08	1.71e-06
LMO4	-2.80803	6.69878	3.32e-08	1.73e-06
PPP2R2C	3.88573	4.79088	3.33e-08	1.73e-06
MAP1B	2.88866	9.26582	3.52e-08	1.83e-06
RGS9	4.56285	6.05009	3.64e-08	1.89e-06
VWA5B2	3.89018	5.80496	3.67e-08	1.9e-06
ADH1B	-3.03513	5.5909	3.69e-08	1.91e-06
ZNF704	-2.86123	6.35327	3.74e-08	1.92e-06
SLC28A3	-4.33697	4.01116	3.87e-08	1.99e-06
PON1	7.71667	6.2767	3.9e-08	2e-06
CXCL8	-3.42051	4.87149	4.09e-08	2.1e-06
ATP8A2	3.68041	5.44359	4.21e-08	2.15e-06
CFB	-3.66605	6.14181	4.28e-08	2.18e-06
SCGB1B2P	-3.6561	5.26814	4.34e-08	2.21e-06
TRIP6	-2.84755	5.60651	4.53e-08	2.3e-06
CNIH2	3.4726	6.29929	4.56e-08	2.31e-06
HMP19	4.92076	4.67387	4.64e-08	2.35e-06
PPP2R2B	3.62027	5.74952	4.71e-08	2.38e-06
ADAMTS2	2.94511	7.16696	4.73e-08	2.39e-06
EVADR	-6.28831	3.77482	4.75e-08	2.4e-06
NBEA	2.39169	7.36325	4.84e-08	2.43e-06
KIF3C	3.81523	4.79839	5.04e-08	2.53e-06
ABCC6	-3.48617	4.39647	5.09e-08	2.55e-06
CREB3L1	-2.78666	8.13517	5.11e-08	2.56e-06
NLGN1	4.85975	4.30107	5.13e-08	2.56e-06
RPL10	-2.65071	9.13618	5.43e-08	2.71e-06
CAPN13	4.48687	4.56962	5.5e-08	2.74e-06
YBX3P1	-3.09693	4.49702	5.51e-08	2.74e-06
PSMD6	-2.31215	7.81524	5.77e-08	2.86e-06
RAB9B	3.15919	5.01925	5.93e-08	2.93e-06
PHTF2	2.85341	6.92758	6.02e-08	2.97e-06
SLC6A19	8.47541	5.60617	6.04e-08	2.98e-06
PIGR	-4.3205	4.08545	6.31e-08	3.1e-06
EEF1D	-2.27705	8.12619	6.6e-08	3.24e-06
RPS2	-2.37006	8.4476	6.63e-08	3.25e-06
TMEM52	-5.73762	3.75211	6.7e-08	3.28e-06
PHGDH	-3.1461	6.2767	6.83e-08	3.33e-06
SH2D4A	-3.66853	4.21622	6.9e-08	3.36e-06
CXCL12	-2.78465	6.62125	6.94e-08	3.38e-06
JPH3	4.14954	4.75907	7.19e-08	3.49e-06
TRIM2	2.35815	7.48357	7.32e-08	3.55e-06
PDE4D	3.19091	5.64834	7.43e-08	3.6e-06
LMO1	4.13547	4.72842	7.47e-08	3.61e-06
ESPN	5.29173	4.60069	7.56e-08	3.65e-06
MTMR11	3.45757	5.51524	7.63e-08	3.67e-06
BEX2	2.29651	7.64649	8.02e-08	3.86e-06
BSN	3.70445	4.9529	8.2e-08	3.93e-06
FSTL4	5.3498	4.45997	8.25e-08	3.95e-06
RPL39	-2.176	8.01391	8.33e-08	3.98e-06
MSRB1	-2.90357	5.70826	8.34e-08	3.98e-06
KIAA1644	4.09079	4.87524	8.36e-08	3.98e-06
SYNGR3	4.27745	4.65332	8.46e-08	4.03e-06
LOC389332	6.53956	4.04953	8.48e-08	4.03e-06
SAMD5	3.65107	5.4859	8.75e-08	4.15e-06
MARK1	3.06118	5.17297	8.77e-08	4.15e-06
PRDX4	-2.40384	7.77867	8.92e-08	4.21e-06
CDS2	2.78567	6.63174	9.22e-08	4.35e-06
ZNF585B	3.09098	5.24797	9.34e-08	4.4e-06
RPS14P3	-2.5414	8.86228	9.38e-08	4.41e-06
SLC35F3	3.54573	4.69348	9.6e-08	4.5e-06
LINC00339	-4.45325	4.00677	9.98e-08	4.67e-06
SLC6A20	-4.9819	3.78002	1e-07	4.69e-06
FAM222A	3.21556	5.18891	1.02e-07	4.78e-06
RASGRP1	3.8137	5.14943	1.04e-07	4.84e-06
ZNF793-AS1	3.27069	4.82249	1.05e-07	4.87e-06
TMEM178B	3.3106	5.76306	1.05e-07	4.87e-06
CDC42EP5	-2.94274	4.55506	1.07e-07	4.95e-06
ZMYND8	2.23748	7.76542	1.08e-07	5e-06
NKX6-3	7.55314	4.78546	1.15e-07	5.33e-06
UVSSA	2.49348	7.01069	1.2e-07	5.56e-06
FAM105A	3.13976	6.03132	1.22e-07	5.61e-06
GPT2	-2.55109	7.66186	1.23e-07	5.65e-06
UBD	-6.08374	3.93952	1.24e-07	5.69e-06
NOB1	-2.60898	5.26896	1.25e-07	5.72e-06
MCHR1	6.32373	4.77449	1.27e-07	5.77e-06
ERBB3	-3.06344	5.39272	1.27e-07	5.77e-06
CHD5	4.61054	4.37179	1.27e-07	5.77e-06
GRAMD1B	4.49954	4.57205	1.3e-07	5.9e-06
SH3YL1	-2.19811	7.66014	1.33e-07	6.06e-06
SH3BP4	-2.90279	6.20323	1.34e-07	6.1e-06
KIAA0895L	3.00775	6.17223	1.4e-07	6.33e-06
CDHR1	6.91289	4.5926	1.4e-07	6.34e-06
SERPINE2	2.61071	7.38607	1.42e-07	6.42e-06
VOPP1	2.70565	6.68558	1.45e-07	6.52e-06
STARD4	2.97846	5.12653	1.46e-07	6.56e-06
CACNA2D2	3.2541	5.212	1.48e-07	6.63e-06
RHBDD2	2.29244	7.45936	1.48e-07	6.66e-06
C14orf105	-3.08616	6.51259	1.51e-07	6.74e-06
C3	-3.44067	5.95047	1.52e-07	6.8e-06
RGS4	3.45128	6.98266	1.52e-07	6.8e-06
GRIA3	4.7127	4.57628	1.53e-07	6.8e-06
LRMP	-3.64469	4.16315	1.56e-07	6.95e-06
FGFR3	-3.05072	5.73926	1.61e-07	7.13e-06
TSPYL2	2.44046	7.21268	1.66e-07	7.37e-06
CLDN2	-5.38346	3.71066	1.67e-07	7.38e-06
FOXC1	-2.59353	4.85011	1.69e-07	7.47e-06
LDLRAD4	3.33229	6.05718	1.74e-07	7.66e-06
ITPR2	-2.60043	5.51719	1.77e-07	7.78e-06
GDAP1	2.17009	7.62916	1.79e-07	7.89e-06
SPACA3	-6.04356	3.56343	1.82e-07	7.97e-06
ATAD2	2.92589	4.97692	1.83e-07	8e-06
PRKACB	2.44028	7.23697	1.86e-07	8.15e-06
HOPX	3.45254	5.44472	1.87e-07	8.18e-06
PRAF2	2.85959	6.40304	1.9e-07	8.27e-06
BCL2L14	-5.91257	3.40926	1.95e-07	8.51e-06
GALM	-3.14778	4.42161	1.96e-07	8.54e-06
FABP4	-2.93609	5.20011	1.97e-07	8.55e-06
MAGI2-AS3	3.0633	5.3543	1.97e-07	8.55e-06
DNAJA4	2.3559	7.79722	2.06e-07	8.91e-06
TCTN1	2.78191	6.66369	2.12e-07	9.15e-06
EDIL3	2.60478	7.14684	2.13e-07	9.17e-06
SLC22A15	3.0888	5.33383	2.19e-07	9.4e-06
JAZF1	2.96522	5.427	2.19e-07	9.4e-06
BAIAP3	2.93666	6.30018	2.25e-07	9.67e-06
MPST	-2.74967	6.32194	2.29e-07	9.82e-06
LOC100129034	-2.62936	4.60637	2.34e-07	1e-05
DNAI1	5.1533	4.19989	2.35e-07	1.01e-05
BNIP3	-2.273	8.4072	2.37e-07	1.01e-05
EDN3	4.34482	6.97677	2.37e-07	1.01e-05
RUFY3	2.16051	7.72134	2.38e-07	1.01e-05
TUNAR	3.36677	5.1153	2.4e-07	1.02e-05
ZNF365	4.7393	4.89885	2.42e-07	1.03e-05
STAT4	3.44703	5.51704	2.46e-07	1.04e-05
APBB1	2.34961	7.1761	2.5e-07	1.05e-05
SECTM1	-2.91676	4.9329	2.51e-07	1.06e-05
KNDC1	6.24137	4.1124	2.54e-07	1.07e-05
TKT	-2.57913	6.55981	2.57e-07	1.08e-05
ATP1A3	3.92719	5.20304	2.59e-07	1.09e-05
IDH2	-2.27321	7.20274	2.62e-07	1.1e-05
KCNK5	-3.50623	4.20317	2.65e-07	1.11e-05
SLC4A10	3.59721	4.66043	2.66e-07	1.11e-05
LOC105369340	-3.61104	4.17133	2.7e-07	1.13e-05
TMCC2	3.73872	4.49095	2.76e-07	1.15e-05
MT2A	-2.28955	8.23792	2.77e-07	1.15e-05
MT1E	-2.69194	6.6469	2.79e-07	1.16e-05
RHOD	-2.50482	5.14752	2.81e-07	1.17e-05
BACE2	-2.66637	6.74747	2.85e-07	1.18e-05
RPL18	-2.23469	8.56372	2.88e-07	1.19e-05
ATP6AP2	2.4603	9.04016	2.97e-07	1.23e-05
S100A13	-3.51622	4.11097	3.02e-07	1.25e-05
CTXN2	4.01118	4.52917	3.12e-07	1.29e-05
NAP1L2	3.21119	4.65136	3.13e-07	1.29e-05
TMEM45B	3.37395	4.82124	3.22e-07	1.32e-05
PSAT1	-2.98387	6.89083	3.25e-07	1.33e-05
NREP	3.02521	4.80141	3.26e-07	1.34e-05
MBOAT2	2.97274	5.21873	3.27e-07	1.34e-05
UPK1B	-4.28754	3.97609	3.31e-07	1.35e-05
RGS7	6.274	3.98221	3.32e-07	1.35e-05
NOVA2	4.00049	4.47461	3.38e-07	1.37e-05
GLTSCR2	-2.57554	9.33826	3.44e-07	1.4e-05
JUN	-2.31512	8.42271	3.46e-07	1.4e-05
ERCC-00009	-2.64987	4.96278	3.53e-07	1.43e-05
CACNA2D3	4.42346	4.52517	3.55e-07	1.43e-05
CEP126	3.01897	6.31752	3.57e-07	1.44e-05
MORF4L1	2.16561	7.42018	3.58e-07	1.44e-05
NPTN	2.12001	7.75001	3.61e-07	1.45e-05
EMB	3.10046	4.92102	3.68e-07	1.48e-05
KATNAL1	2.82125	6.39515	3.7e-07	1.49e-05
SCGB2A1	3.61325	5.91129	3.74e-07	1.5e-05
PDGFA	-2.64653	6.16672	3.76e-07	1.5e-05
SLC39A8	-2.55555	5.39486	3.82e-07	1.53e-05
SLC4A8	3.28582	4.9754	3.83e-07	1.53e-05
PGC	-5.14298	3.79674	3.84e-07	1.53e-05
LAD1	-3.21481	5.74578	3.85e-07	1.53e-05
PLCB4	2.76267	6.39948	3.86e-07	1.53e-05
NDUFA12	2.17465	8.32101	3.88e-07	1.54e-05
LOC100506675	-2.58034	4.73526	3.89e-07	1.54e-05
ZNF175	2.96008	5.34911	3.97e-07	1.57e-05
RASGRF2	3.4967	4.61225	3.98e-07	1.57e-05
FOLR1	-5.16052	3.69812	4.08e-07	1.61e-05
EPB41L3	2.28722	7.47013	4.09e-07	1.61e-05
MAP2	2.29186	7.89141	4.13e-07	1.63e-05
LCN2	-4.55183	4.00119	4.14e-07	1.63e-05
GTF2A2	2.1133	8.17998	4.14e-07	1.63e-05
PRUNE2	2.98318	5.76709	4.19e-07	1.64e-05
ESRP2	-2.39608	4.94417	4.28e-07	1.67e-05
PCSK1N	3.22966	10.2025	4.35e-07	1.7e-05
ERBB2	-2.58717	4.69997	4.37e-07	1.7e-05
ZFP36L1	-2.845	9.64719	4.47e-07	1.74e-05
CECR1	3.33608	6.01855	4.59e-07	1.79e-05
SOX4	-2.11182	7.48574	4.83e-07	1.87e-05
KCNA5	3.64124	4.77834	4.89e-07	1.9e-05
OGDHL	3.11865	6.20026	4.95e-07	1.92e-05
ANKS1B	3.09533	4.91578	5e-07	1.93e-05
UNC79	2.7945	5.07167	5.1e-07	1.97e-05
SCAMP1	2.072	7.8455	5.1e-07	1.97e-05
GPRASP1	2.47654	6.84928	5.12e-07	1.97e-05
GTF2E2	-2.48195	6.54795	5.18e-07	1.99e-05
RPL18A	-2.15217	8.46447	5.18e-07	1.99e-05
CLASP2	2.47924	6.8421	5.32e-07	2.04e-05
CLIP3	2.7821	5.46943	5.33e-07	2.04e-05
ZG16	-5.84695	3.41339	5.36e-07	2.05e-05
TSPAN6	-2.64072	6.48147	5.45e-07	2.08e-05
SLC8A1	2.87001	5.01924	5.57e-07	2.12e-05
LMO3	-2.66859	5.17316	5.74e-07	2.19e-05
ERCC-00046	-2.72042	5.80438	5.85e-07	2.22e-05
MXRA5	-2.52388	6.90314	5.9e-07	2.24e-05
LHB	-5.8464	3.25063	5.94e-07	2.25e-05
CSRNP3	2.88969	6.1	5.97e-07	2.26e-05
TSPO	-2.59315	4.58796	6.08e-07	2.3e-05
ACTL6B	3.56334	4.51192	6.15e-07	2.32e-05
GCNT1	3.19844	4.89699	6.16e-07	2.32e-05
C18orf61	-5.09499	3.57687	6.3e-07	2.37e-05
UBE2QL1	3.06456	6.37469	6.36e-07	2.39e-05
FAM161B	2.75182	5.12175	6.48e-07	2.43e-05
CLPSL1	-6.15956	3.38208	6.48e-07	2.43e-05
FGA	-3.28461	4.35338	6.52e-07	2.44e-05
STXBP1	2.82719	6.58343	6.75e-07	2.52e-05
DSCAM	6.27028	4.00391	6.83e-07	2.55e-05
NEBL	2.93008	6.03957	6.97e-07	2.6e-05
SERPINF1	-2.89816	9.49966	6.98e-07	2.6e-05
SIDT2	-2.60656	5.74447	7.04e-07	2.62e-05
RFX2	2.84881	4.96582	7.06e-07	2.62e-05
ARPP21	4.87531	4.62952	7.14e-07	2.65e-05
EIF3C	-2.17707	7.40289	7.16e-07	2.65e-05
CLIP4	2.72697	5.42163	7.25e-07	2.68e-05
OSBPL1A	-2.49617	6.40999	7.39e-07	2.73e-05
PCDH10	3.26501	4.977	7.49e-07	2.76e-05
KCNJ6	4.23642	4.46427	7.56e-07	2.78e-05
KIAA1804	-2.49789	5.50342	7.68e-07	2.83e-05
MEIS2	2.34153	7.27099	7.71e-07	2.83e-05
ADAM22	3.06659	5.60725	7.87e-07	2.89e-05
GDAP1L1	5.94188	4.03287	7.92e-07	2.9e-05
ST14	-2.82614	6.07276	8.08e-07	2.96e-05
MUC20	-2.86698	4.46107	8.14e-07	2.97e-05
RUNDC3B	2.77402	5.16916	8.23e-07	3e-05
ARNT2	2.9196	4.73443	8.36e-07	3.05e-05
KCNK16	3.30393	4.91897	8.41e-07	3.06e-05
SLC30A2	-5.82904	3.68342	8.6e-07	3.12e-05
PDK3	2.30259	7.28218	8.67e-07	3.15e-05
2018-03-02	-2.85916	4.39135	8.75e-07	3.17e-05
GHSR	4.87083	4.46754	8.95e-07	3.24e-05
MACROD1	-3.91925	3.9002	9e-07	3.25e-05
PAPPA	-2.68997	5.32156	9.02e-07	3.26e-05
CHST8	4.63862	4.38455	9.04e-07	3.26e-05
PMM2	-2.30507	5.12541	9.18e-07	3.31e-05
ALDOC	3.27374	4.98956	9.2e-07	3.31e-05
RPL17	-2.46918	5.38878	9.2e-07	3.31e-05
SPTSSB	3.58332	5.97779	9.29e-07	3.33e-05
CACNA2D1	2.9319	6.6127	9.42e-07	3.37e-05
GALK1	-3.7128	4.05838	9.58e-07	3.43e-05
EIF3CL	-2.16438	7.26359	9.79e-07	3.5e-05
SLC26A11	2.66652	6.33128	9.96e-07	3.55e-05
SARDH	-3.37406	4.14834	1.02e-06	3.62e-05
IFT81	2.7006	4.98499	1.02e-06	3.62e-05
C2CD4A	2.94378	5.75194	1.04e-06	3.7e-05
LGALS3	-2.26817	7.0517	1.04e-06	3.7e-05
GPC4	-2.76155	4.40358	1.05e-06	3.72e-05
MAGED4	2.67443	4.89506	1.06e-06	3.75e-05
RPS10	-2.55067	6.19701	1.08e-06	3.8e-05
ST6GALNAC5	4.19598	4.50051	1.09e-06	3.83e-05
OCRL	2.79212	5.65628	1.1e-06	3.88e-05
PRSS22	-2.82586	4.44758	1.11e-06	3.9e-05
PLPPR4	3.32375	4.80217	1.14e-06	3.99e-05
CTSH	-2.6227	6.03879	1.14e-06	4e-05
COL9A3	-3.65821	4.10169	1.15e-06	4.02e-05
TMEM125	-2.38915	6.72614	1.16e-06	4.07e-05
LOC100506098	-2.93221	4.52111	1.17e-06	4.09e-05
MID1IP1	-2.08932	7.24546	1.19e-06	4.16e-05
GNAZ	3.09055	4.68199	1.19e-06	4.16e-05
ALDH1L2	-2.64246	5.0909	1.26e-06	4.39e-05
GUCY2C	6.51903	6.13183	1.26e-06	4.39e-05
BEX4	1.99555	7.76608	1.29e-06	4.47e-05
FEM1B	2.05652	7.47153	1.3e-06	4.51e-05
P4HB	-2.38701	8.87775	1.31e-06	4.54e-05
AHCY	-2.45022	6.46449	1.32e-06	4.56e-05
GABRG2	4.62699	4.36924	1.34e-06	4.63e-05
ATP6V1G2	3.52586	4.56344	1.34e-06	4.63e-05
KLF6	-2.27308	8.54573	1.37e-06	4.71e-05
FAM89A	-2.56089	4.67347	1.37e-06	4.71e-05
NAP1L3	2.65968	5.08827	1.38e-06	4.76e-05
RPL6	-1.98635	8.26313	1.41e-06	4.86e-05
NDRG3	2.66475	4.89326	1.42e-06	4.88e-05
RHOV	-5.74005	3.18243	1.43e-06	4.9e-05
GAD1	5.86723	4.39689	1.45e-06	4.97e-05
SHANK2	-2.75306	5.35702	1.46e-06	4.99e-05
KIRREL2	-2.55217	5.34432	1.48e-06	5.07e-05
C7	-2.51834	6.84685	1.5e-06	5.13e-05
ZNF772	2.71735	4.94363	1.53e-06	5.19e-05
ARFIP1	2.00365	8.09491	1.53e-06	5.19e-05
OLFML3	-2.41086	5.10893	1.54e-06	5.24e-05
PRKAR2B	2.09672	7.54908	1.58e-06	5.37e-05
LOC102725072	-3.19425	4.3133	1.58e-06	5.37e-05
PAQR5	-4.79595	3.58377	1.6e-06	5.41e-05
RPS8	-2.15069	8.84223	1.63e-06	5.5e-05
C5orf24	2.06583	7.46642	1.63e-06	5.51e-05
EIF3J-AS1	2.6648	6.0853	1.64e-06	5.53e-05
WHRN	2.61341	5.2451	1.67e-06	5.62e-05
SMOC1	2.98371	5.75063	1.71e-06	5.75e-05
WRB	2.30059	6.8798	1.74e-06	5.84e-05
NCAM1	2.8512	6.41438	1.74e-06	5.84e-05
TRIP10	-2.49399	5.87028	1.74e-06	5.84e-05
ZDHHC8P1	3.16752	4.87053	1.75e-06	5.85e-05
PIK3AP1	-2.72978	4.64562	1.78e-06	5.96e-05
CDH10	6.53387	3.89476	1.79e-06	5.99e-05
CPA3	-3.17778	4.1384	1.8e-06	6.01e-05
GAP43	3.13287	5.54097	1.83e-06	6.1e-05
RPS3A	-1.9853	8.18708	1.86e-06	6.2e-05
PIANP	3.35257	4.77014	1.87e-06	6.22e-05
KRT8	-2.516	6.09657	1.87e-06	6.22e-05
MAPRE3	2.6618	6.23996	1.88e-06	6.23e-05
LOC283177	6.31089	4.03692	1.9e-06	6.29e-05
CHN1	3.05096	4.6899	1.91e-06	6.31e-05
C3orf14	2.77943	5.84647	1.91e-06	6.31e-05
B3GAT1	3.58637	4.85262	2.04e-06	6.73e-05
CYFIP2	2.69765	6.01623	2.05e-06	6.75e-05
TMCC3	2.314	6.86519	2.06e-06	6.78e-05
PLBD1	-3.2308	4.18709	2.06e-06	6.78e-05
OSBPL10	3.15749	4.51108	2.08e-06	6.82e-05
MAN1A2	-1.92596	8.04004	2.11e-06	6.92e-05
CCDC74B	3.04766	4.66599	2.11e-06	6.93e-05
ENTPD2	4.04955	4.79713	2.21e-06	7.24e-05
TMPRSS6	6.52147	3.88991	2.27e-06	7.41e-05
DMD	-2.37305	6.56573	2.31e-06	7.53e-05
FAM155A	2.78832	6.41647	2.33e-06	7.58e-05
LOC100272217	3.06093	4.62981	2.34e-06	7.63e-05
IGFN1	-4.41168	3.63647	2.35e-06	7.63e-05
LRP2BP	3.06528	4.84235	2.36e-06	7.66e-05
ZNF827	2.02997	7.36714	2.36e-06	7.66e-05
ATRNL1	2.54231	4.99211	2.49e-06	8.07e-05
ADM2	-2.47589	4.88105	2.49e-06	8.08e-05
KLHL11	2.59368	5.52718	2.5e-06	8.09e-05
SLC16A7	-2.64003	6.46233	2.54e-06	8.21e-05
CHRNA5	3.24464	5.3432	2.56e-06	8.24e-05
SNHG10	2.74977	4.71968	2.57e-06	8.27e-05
TTC7A	-2.2841	4.86028	2.58e-06	8.3e-05
MKNK2	-1.92253	8.24649	2.58e-06	8.3e-05
HSD3B7	-2.27319	5.29513	2.6e-06	8.33e-05
ADCK3	-2.2355	5.27224	2.6e-06	8.35e-05
CEP97	3.28886	4.44363	2.65e-06	8.47e-05
KCNJ3	3.03991	5.46319	2.65e-06	8.47e-05
CGNL1	-2.53499	6.80507	2.68e-06	8.55e-05
C6orf58	6.65105	4.33332	2.68e-06	8.55e-05
MRAP2	2.97452	4.77794	2.7e-06	8.61e-05
TATDN1	-2.35361	6.60131	2.72e-06	8.66e-05
ARMCX4	2.52922	5.09272	2.73e-06	8.68e-05
HLF	2.52124	5.36286	2.78e-06	8.83e-05
PACRG	3.33682	4.46718	2.81e-06	8.91e-05
MDM1	2.7704	4.9069	2.81e-06	8.91e-05
ADGRG2	4.70976	4.10313	2.81e-06	8.91e-05
ICA1L	2.54892	5.52175	2.83e-06	8.94e-05
LRRC8E	-4.05116	3.849	2.86e-06	9.03e-05
ELMO1	2.43337	6.69559	2.88e-06	9.08e-05
MT1F	-2.23658	8.99362	2.91e-06	9.17e-05
SLC7A14	2.86478	5.36889	2.93e-06	9.21e-05
SV2C	4.36298	5.75733	2.94e-06	9.24e-05
PSMB10	-2.18285	4.90726	2.99e-06	9.39e-05
ARHGEF9	2.60257	5.07886	3.09e-06	9.7e-05
S100A14	-5.43849	3.27673	3.11e-06	9.72e-05
ABCC8	2.44806	7.24006	3.11e-06	9.72e-05
FADS1	2.10908	7.20826	3.12e-06	9.75e-05
HMGCLL1	6.31321	3.80678	3.15e-06	9.84e-05
LOC646903	5.95292	3.82739	3.17e-06	9.89e-05
DSCAML1	3.32498	4.44906	3.21e-06	9.99e-05
JAM3	2.6765	4.84686	3.22e-06	0.000100038
MAFF	-2.21834	7.89041	3.27e-06	0.000101634
ADGRV1	2.5452	4.955	3.27e-06	0.000101634
ANKH	2.03256	7.29927	3.28e-06	0.000101844
LINC00847	3.06967	4.45099	3.31e-06	0.000102569
H2AFY	1.9824	7.87878	3.39e-06	0.000104978
PBLD	-2.56937	5.83608	3.4e-06	0.000104978
CRABP1	4.49754	6.58505	3.42e-06	0.000105439
ARG2	2.74008	5.37436	3.42e-06	0.000105439
ZNF557	3.05301	4.48596	3.44e-06	0.000106004
MICA	-3.05084	4.14691	3.45e-06	0.000106082
SEL1L	-2.35924	9.13695	3.46e-06	0.000106433
TYRO3	-3.66491	3.90451	3.48e-06	0.000106947
RPS9	-2.0027	8.57678	3.52e-06	0.000108019
GRIK2	4.68706	4.12406	3.68e-06	0.000112694
ELN	-2.38641	5.57	3.68e-06	0.000112694
KIAA1715	2.52878	5.35676	3.72e-06	0.000113751
RPL27A	-2.37872	9.51982	3.74e-06	0.000114022
LOC283683	3.38702	4.41128	3.77e-06	0.000114816
RASA4	2.57861	4.81141	3.82e-06	0.000116463
MED27	2.52793	4.99309	3.87e-06	0.000117635
ORAI2	2.49321	5.01333	3.92e-06	0.000119229
FAM133CP	-2.17752	4.88707	3.99e-06	0.000121243
BAIAP2	2.49313	6.30088	4.09e-06	0.000124033
C1R	-2.43512	6.75356	4.15e-06	0.000125664
RTBDN	4.49572	4.03972	4.32e-06	0.000130551
KDM1B	2.54491	5.21891	4.32e-06	0.000130551
BTBD6	2.48117	4.93007	4.42e-06	0.000133299
HKDC1	-5.46373	3.25483	4.57e-06	0.000137837
C5orf45	3.07688	4.46124	4.59e-06	0.000138105
VEPH1	-2.44089	5.2678	4.61e-06	0.000138651
CASR	2.34714	7.24743	4.62e-06	0.000138896
ADCY2	6.11718	3.90179	4.64e-06	0.000139339
KLHL2	2.54137	4.92245	4.8e-06	0.000143796
ACLY	2.00973	7.36452	4.86e-06	0.000145677
RAB3D	-2.14142	7.04318	5.19e-06	0.000155197
SYNGAP1	2.52468	4.8729	5.21e-06	0.000155766
SIX5	-2.1903	4.98112	5.22e-06	0.000155766
SAV1	-2.12234	5.12737	5.28e-06	0.000157531
PPP4R4	3.82574	4.30449	5.29e-06	0.000157611
RAMP1	-2.64428	5.31104	5.46e-06	0.000162619
LOC285095	-5.9059	3.24767	5.54e-06	0.000164729
FAM219B	2.2701	6.68572	5.63e-06	0.00016725
ERCC8	2.55759	4.83914	5.69e-06	0.000168653
SCIN	3.47337	4.5077	5.75e-06	0.000170291
NKIRAS1	2.63772	4.67029	5.82e-06	0.000172148
NPW	6.37887	4.04288	5.86e-06	0.000173313
POLD4	-2.12967	4.97423	5.96e-06	0.000176127
TMOD2	2.44866	5.57985	6.09e-06	0.000179567
PRSS12	-4.60771	3.48855	6.21e-06	0.000182835
SEMA3E	3.16979	4.70508	6.21e-06	0.000182835
KLF15	-2.36834	5.24885	6.32e-06	0.000185809
ARHGDIG	-5.41061	3.28897	6.34e-06	0.000186067
ATXN2	1.93071	7.62629	6.34e-06	0.000186067
MIR6087	-2.71921	4.40328	6.41e-06	0.000187815
NFIA	-1.88598	8.1591	6.42e-06	0.000187815
LOC285804	-5.41079	3.08163	6.45e-06	0.000188687
GLP1R	2.22054	8.29492	6.49e-06	0.000189647
LRCH2	4.43029	4.01355	6.51e-06	0.000190076
STXBP5L	3.56184	4.29126	6.74e-06	0.000196308
KRT80	-4.14645	3.66201	6.74e-06	0.000196308
NAP1L5	3.35491	4.37832	6.83e-06	0.000198811
SYK	-2.62327	4.4386	6.85e-06	0.000199123
G3BP2	1.88976	7.44238	6.88e-06	0.0001997
MAN1C1	2.55554	6.26769	6.93e-06	0.000201086
NXPE3	2.45122	5.82786	7.21e-06	0.00020882
CPTP	-2.35009	4.73081	7.4e-06	0.000214073
ELOVL4	5.88653	3.75828	7.52e-06	0.000217276
CEBPD	-2.27028	6.63342	7.59e-06	0.000219066
OTUD6B-AS1	1.85442	7.71236	7.64e-06	0.000220417
CPLX1	4.65474	4.34418	7.65e-06	0.000220417
SLC8A3	4.51514	3.98944	7.74e-06	0.000222761
ABHD15	2.85654	4.57129	7.76e-06	0.000223044
EFNB3	3.10576	4.86673	7.79e-06	0.000223692
KIF3A	2.36117	6.40804	8.06e-06	0.00023116
CYB5A	-2.18507	6.84488	8.07e-06	0.00023116
ORM1	-5.37935	3.87953	8.29e-06	0.000237281
PCNT	2.44407	5.15862	8.3e-06	0.000237281
CDC25B	2.83197	4.49074	8.47e-06	0.000241979
LOC100506076	2.52449	5.08463	8.5e-06	0.000242481
PCDH19	4.12435	4.48904	8.59e-06	0.000244959
KCNMA1	2.72162	5.91853	8.69e-06	0.000247278
ONECUT1	-5.71058	3.22294	8.69e-06	0.000247278
SMPD3	2.80079	4.63509	8.97e-06	0.000254987
NOSTRIN	-2.04216	4.92757	9.11e-06	0.000258567
GAS5	-2.03815	6.83656	9.19e-06	0.00026058
SYN1	2.48167	5.139	9.25e-06	0.00026206
LFNG	-2.25497	4.79942	9.32e-06	0.000263925
EPM2AIP1	2.28018	9.45048	9.45e-06	0.000267066
C2orf88	-2.94451	4.19829	9.5e-06	0.000268431
MORN4	2.42542	5.59349	9.53e-06	0.000268818
AGPAT2	-2.31144	4.59086	9.84e-06	0.000277374
ANXA9	-4.45168	3.48216	9.86e-06	0.000277655
ULK3	2.49493	5.60031	9.91e-06	0.000278725
KCNB2	3.01967	4.39091	1e-05	0.000280968
DEPTOR	2.53544	4.72182	1e-05	0.000280968
ASB1	2.4262	5.70281	1e-05	0.000281156
TMEM145	2.89465	4.61716	1.01e-05	0.000281854
ZNF540	2.37853	5.38805	1.05e-05	0.00029248
RAB6B	2.65093	5.97773	1.05e-05	0.000294509
HPCAL1	-2.38734	5.99799	1.08e-05	0.000301556
HSPB8	-2.4295	4.55247	1.08e-05	0.000301556
FTO	2.00606	7.12378	1.08e-05	0.000301605
SMIM24	3.00074	6.94537	1.1e-05	0.000306268
XPNPEP1	-1.9088	7.17331	1.11e-05	0.000308383
MICAL1	2.98625	4.41761	1.11e-05	0.000308383
ZNF780B	2.42043	5.37617	1.11e-05	0.000308627
MPND	-2.12673	4.90844	1.11e-05	0.000308838
PAXBP1-AS1	3.00613	4.44765	1.11e-05	0.000308838
ZNF287	2.6602	4.57718	1.15e-05	0.000317531
MAP1A	2.43333	6.377	1.15e-05	0.000318826
CCDC74A	2.42096	5.32537	1.16e-05	0.00031941
PCDHB16	2.69402	4.57762	1.17e-05	0.000323328
DDT	-1.80527	7.84784	1.17e-05	0.000323442
PCSK2	3.08271	10.1976	1.19e-05	0.000327455
CIPC	2.43234	4.7807	1.2e-05	0.000331429
SNCA	2.67899	5.05741	1.22e-05	0.00033409
GIPC2	-2.45689	4.65282	1.22e-05	0.000336146
FBXO31	1.8662	7.57109	1.23e-05	0.000336607
TMEM63C	3.37951	4.27067	1.23e-05	0.000336666
KRT19	-3.67748	4.03852	1.24e-05	0.000337965
ASXL3	4.33299	4.05857	1.24e-05	0.000337965
MSI1	2.50879	4.68999	1.24e-05	0.000339752
PCYOX1L	2.36201	4.92976	1.27e-05	0.000346302
CDH22	3.46039	5.12616	1.27e-05	0.000346481
IGLL5	-2.64746	5.22052	1.31e-05	0.000357694
NR2F1	-2.15964	4.70649	1.32e-05	0.0003585
MKL2	1.87869	7.52975	1.35e-05	0.000367352
ATP4A	-5.21678	2.99675	1.36e-05	0.000368606
WNK3	2.27126	5.07792	1.38e-05	0.000373404
C5	-2.28402	4.55947	1.39e-05	0.00037707
GPR137B	2.40853	5.20828	1.4e-05	0.00037844
CPD	1.84635	7.79191	1.41e-05	0.000380951
TMX4	1.98815	8.85018	1.42e-05	0.000383618
SYCP2	-2.2901	4.93333	1.42e-05	0.000383618
HYAL1	-3.50014	3.9197	1.42e-05	0.000383618
EML4	-1.80828	8.29744	1.44e-05	0.000387548
RNF150	2.41131	5.64386	1.44e-05	0.00038802
DNAL1	2.37877	5.85809	1.44e-05	0.00038802
LYPD6B	-5.42852	3.03293	1.46e-05	0.000391187
FBL	-1.86653	7.17178	1.48e-05	0.000397234
SLC35D3	3.53532	4.64025	1.49e-05	0.000398859
TMEM38B	2.54446	5.19882	1.5e-05	0.000401601
COQ3	2.39848	4.8068	1.51e-05	0.000403463
GNAI1	2.61047	5.97964	1.51e-05	0.000403599
FAM135A	2.33788	5.0957	1.52e-05	0.000405713
NEUROD1	2.31866	8.32382	1.52e-05	0.000405713
ASIC3	5.76094	3.83616	1.54e-05	0.000411279
FAM200B	2.20761	6.53871	1.55e-05	0.000413279
PHF21B	4.47457	4.10344	1.56e-05	0.00041358
PAFAH1B1	1.77267	8.04041	1.56e-05	0.00041358
SLC25A25-AS1	2.48703	4.77816	1.58e-05	0.000419817
RALGPS1	2.33868	4.95083	1.59e-05	0.000420278
ORM2	-5.24499	3.68414	1.6e-05	0.000423545
KCNQ2	3.54819	5.05879	1.64e-05	0.00043359
C1S	-2.01591	8.43393	1.66e-05	0.000438726
HERPUD1	-2.19161	6.54857	1.66e-05	0.000439403
GCNT3	-2.45391	5.18757	1.67e-05	0.000441163
FGFR2	-2.9891	4.08284	1.69e-05	0.000444201
CELF6	4.27314	4.0233	1.69e-05	0.000445918
TCF19	2.37368	5.44098	1.7e-05	0.000445972
GRPEL2	2.62298	4.55725	1.71e-05	0.000448424
KCNJ11	2.57204	5.0608	1.75e-05	0.000459956
FCGRT	-1.83702	7.75913	1.8e-05	0.000472938
FAM167A	2.55101	5.33462	1.87e-05	0.000489009
HIST2H2AA3	2.45974	4.96802	1.87e-05	0.00048948
MUC13	2.1937	7.55936	1.89e-05	0.00049404
RTN4RL1	3.49569	4.23133	1.94e-05	0.000506081
NPY	-2.31617	4.99239	1.95e-05	0.000508099
C16orf45	1.86672	7.95518	1.96e-05	0.000510862
RPL8	-2.10536	9.29846	1.97e-05	0.000512647
KCNJ15	-3.78005	3.80258	1.99e-05	0.00051775
LRRC49	3.58821	4.1317	2e-05	0.000518969
BCL2L12	-2.87338	4.2467	2e-05	0.000519773
NALCN	3.54953	4.21007	2.01e-05	0.000520731
RBP1	-1.9272	7.23464	2.02e-05	0.000522645
SLC22A17	1.98227	8.72144	2.03e-05	0.000525891
FAM73B	2.14532	6.72883	2.07e-05	0.000535346
PNMAL1	2.64591	6.11054	2.09e-05	0.000538926
ELAVL3	4.62039	5.21143	2.09e-05	0.000538926
HSD11B2	-4.33919	3.52949	2.1e-05	0.000542245
DPYSL2	1.82358	7.39569	2.14e-05	0.000551713
LRG1	-4.91205	3.32988	2.16e-05	0.000555532
SLC7A8	2.65971	6.16257	2.17e-05	0.000557601
SPIN3	2.27238	5.52376	2.17e-05	0.000557601
STC2	-2.2792	6.28567	2.2e-05	0.000566202
NAT14	2.2113	5.15754	2.21e-05	0.000567058
SPATS2L	-2.14789	6.7272	2.21e-05	0.000567058
SCRT2	5.54705	3.88978	2.23e-05	0.000572244
RPS18	-1.75026	7.51135	2.25e-05	0.000576625
SNHG18	-2.74542	4.31506	2.26e-05	0.000576646
SYT14	3.72982	4.07224	2.26e-05	0.000576737
CCL28	-2.43764	4.33349	2.27e-05	0.000579519
PGAM4	2.07608	6.76478	2.32e-05	0.000591263
ZNF25	2.27443	5.1702	2.37e-05	0.000603914
PGAP2	-2.43728	4.3885	2.38e-05	0.000605678
TMPRSS3	-4.83296	3.2628	2.39e-05	0.000606905
PLCE1	-2.67736	4.19093	2.41e-05	0.000611948
ANGPTL4	-2.82089	5.9665	2.42e-05	0.000613981
FBXW12	-5.14404	3.11542	2.44e-05	0.000617809
MKNK1	-2.16478	5.56346	2.48e-05	0.000627066
ZNF10	2.62316	5.90341	2.5e-05	0.000631839
IL4R	-2.08767	5.11125	2.52e-05	0.000637976
S100A11	-1.83259	7.38025	2.53e-05	0.00063971
KRT222	2.8035	4.7145	2.54e-05	0.000640387
ARF3	1.78175	8.34435	2.54e-05	0.000640387
IL15RA	-3.26507	3.84689	2.61e-05	0.000657745
NRARP	-2.4875	6.30782	2.61e-05	0.000657745
KIF12	-2.39211	7.16703	2.63e-05	0.000662033
APPL2	2.09583	6.77794	2.64e-05	0.000663125
AKR7A2P1	-4.45665	3.50027	2.7e-05	0.000678029
FSD1L	2.52514	4.58206	2.73e-05	0.000683827
CHAD	-3.65128	3.96443	2.75e-05	0.00068957
HDHD3	-1.97663	4.79142	2.76e-05	0.000689794
LPIN1	1.90725	7.19126	2.79e-05	0.000696702
SEC61A2	2.65679	4.50776	2.8e-05	0.000698902
SSTR3	5.69959	3.7752	2.82e-05	0.000702683
HRASLS	3.39992	4.28846	2.85e-05	0.000711009
ATF2	1.72639	8.27157	2.88e-05	0.000718058
AKAP13	-1.73046	7.36629	2.92e-05	0.000725705
SPSB3	-1.95486	4.97349	2.92e-05	0.000725705
SYNGR2	-2.26666	6.30647	2.98e-05	0.00074112
SRGAP3	2.5131	4.58839	3.02e-05	0.000750163
DKK3	1.91862	8.03887	3.02e-05	0.000750163
PEBP4	-5.12022	3.05111	3.03e-05	0.000750543
REC8	2.29174	6.10454	3.04e-05	0.000751477
PITPNM1	2.29546	5.41718	3.04e-05	0.00075211
LOC100506388	-3.07243	4.00975	3.06e-05	0.000756879
CARTPT	2.63429	4.77256	3.11e-05	0.000767782
ATP6AP1	1.757	7.74203	3.11e-05	0.000767782
ANXA3	-5.04395	3.15368	3.12e-05	0.000768376
LDLR	-2.2764	6.53498	3.15e-05	0.000775868
KCNQ3	3.07206	4.44255	3.16e-05	0.000776425
AKAP12	1.82043	7.63312	3.19e-05	0.000782861
CPT1C	5.78651	3.73252	3.22e-05	0.000790017
AP3B2	3.21708	4.20575	3.24e-05	0.000795116
CYP2U1	2.24346	5.24004	3.28e-05	0.000804502
MIER3	2.22823	4.823	3.32e-05	0.000813878
NIPBL-AS1	2.15876	5.19744	3.37e-05	0.000825139
PTGDS	-2.19067	5.31972	3.38e-05	0.000826847
VSTM2L	3.22843	5.5708	3.41e-05	0.000833878
KDELC1	2.16411	5.00904	3.44e-05	0.000838281
MEST	2.44509	5.13853	3.45e-05	0.00084033
PRKCQ	-2.46063	4.36331	3.47e-05	0.000845673
KBTBD6	2.20679	5.50512	3.49e-05	0.000848688
SPEG	2.58844	4.67356	3.5e-05	0.000850857
DKFZP434I0714	2.21242	5.31287	3.51e-05	0.000851909
MKLN1	1.71247	8.03789	3.51e-05	0.000852325
HOMER2	-2.10712	5.55784	3.51e-05	0.000852325
DDX54	-1.92657	5.35739	3.53e-05	0.000855137
NAT16	4.07841	4.25998	3.64e-05	0.000882113
TMX3	2.28312	6.19598	3.66e-05	0.000884178
HOTS	-2.62794	5.62485	3.7e-05	0.000893909
CTGF	-2.5131	6.42996	3.72e-05	0.000898652
FAM91A1	2.15494	5.33676	3.74e-05	0.000901345
MAPK8IP2	2.30137	4.80109	3.74e-05	0.000901378
PREPL	1.93321	6.88112	3.76e-05	0.000904293
OLFM1	2.41132	7.59634	3.76e-05	0.000904293
ZNF768	-2.1792	4.64139	3.88e-05	0.000931642
UGT2B7	-3.86341	3.53066	3.88e-05	0.000932167
LINC00094	2.14487	5.01224	3.89e-05	0.000933157
C1orf115	-2.33374	4.51053	3.91e-05	0.000936971
NPC1L1	4.48896	4.14024	3.92e-05	0.000938832
TPPP	2.22484	5.37358	3.93e-05	0.000941624
DCK	2.38451	4.64068	3.96e-05	0.000947
LYRM7	1.93758	6.81999	3.96e-05	0.000947
FAM127C	2.19649	5.36506	4e-05	0.000955043
GALNT2	-1.79125	7.21556	4.02e-05	0.000958739
NOTCH2	-1.92772	5.1946	4.04e-05	0.000962569
PLAUR	-2.38827	5.17993	4.04e-05	0.000962622
RPS18P9	-1.6779	7.84974	4.11e-05	0.000976763
PTP4A1	-1.8244	8.64582	4.11e-05	0.000977446
TAF1D	-2.12493	6.1564	4.13e-05	0.000980533
HABP4	2.17215	6.40804	4.13e-05	0.000980769
PLCXD3	1.99438	7.29706	4.15e-05	0.000983942
RPL24	-1.62462	7.63442	4.18e-05	0.0009901
VAMP2	1.75924	8.54689	4.19e-05	0.00099025
DLGAP2	4.60352	4.08895	4.25e-05	0.00100353
INSIG1	-1.95288	7.03244	4.26e-05	0.00100559
BEX3	2.04624	9.20525	4.3e-05	0.00101481
IQSEC3	2.78643	4.42432	4.35e-05	0.00102478
EIF3A	-1.69359	8.32094	4.38e-05	0.00103181
NDUFA3	2.20911	6.18742	4.4e-05	0.00103466
BEX5	2.28239	5.96898	4.43e-05	0.00104128
TANGO2	2.21616	4.85437	4.44e-05	0.00104315
PLPP3	-1.72226	7.29301	4.46e-05	0.00104609
GABARAP	1.81988	8.33652	4.46e-05	0.00104609
CLSTN3	2.27574	6.16679	4.46e-05	0.00104609
COX6A1	1.95813	6.82438	4.51e-05	0.00105562
CAPN12	-2.07209	4.56782	4.57e-05	0.0010685
TGIF2	-2.04061	4.72633	4.59e-05	0.00107331
PPP1R14B	-2.10763	4.53756	4.61e-05	0.00107667
SRRM3	2.72462	4.59718	4.68e-05	0.00109279
ST6GALNAC4	-2.13646	4.68866	4.7e-05	0.00109554
ITIH4	-2.11252	4.71172	4.74e-05	0.00110336
PAPPA2	4.16716	4.30506	4.74e-05	0.0011044
CEND1	5.74685	4.51129	4.76e-05	0.00110762
B4GALT6	2.13527	5.54906	4.82e-05	0.00111946
FUT1	-2.18941	5.29415	4.82e-05	0.00111946
VAT1L	2.46265	4.93828	4.83e-05	0.00112002
TMEM55A	2.23794	6.03638	4.84e-05	0.00112276
TPD52	1.8117	8.65644	4.85e-05	0.00112276
FBLL1	4.09653	3.89643	4.86e-05	0.00112344
ITM2C	2.2829	6.65357	4.87e-05	0.00112632
RIC3	3.24394	4.17951	4.89e-05	0.00112938
TAF9	1.70735	7.65125	4.9e-05	0.00113057
SOX12	2.09713	5.08937	4.94e-05	0.00113965
CBFA2T3	-3.57018	3.81027	5.01e-05	0.00115433
NCKAP1	1.73699	8.51948	5.03e-05	0.00115631
KCNN3	2.46291	5.18791	5.03e-05	0.00115631
HAPLN4	5.50739	4.3518	5.11e-05	0.00117353
ANKRD22	-4.83377	3.2801	5.12e-05	0.00117638
EAF1	2.18816	6.48398	5.24e-05	0.00120195
CEP41	2.11097	5.42209	5.25e-05	0.00120339
LITAF	-1.79063	8.4585	5.26e-05	0.00120513
MTSS1L	2.26361	6.01032	5.27e-05	0.00120513
PLLP	-3.77443	3.59473	5.28e-05	0.00120733
SESN3	2.25421	5.69876	5.31e-05	0.0012124
PCDHB9	3.66122	4.06233	5.32e-05	0.00121347
SAA1	-4.05447	3.61234	5.36e-05	0.00122193
RPS14	-2.19023	9.73324	5.4e-05	0.0012311
ZNF542P	2.09541	5.22016	5.43e-05	0.00123666
PDE11A	-3.60346	3.81821	5.44e-05	0.00123778
GHRL	-4.81974	3.61122	5.53e-05	0.00125763
KRT18	-1.90366	5.00503	5.57e-05	0.00126453
FAM131A	2.70019	4.46419	5.57e-05	0.00126453
ARSD	-2.16888	6.08321	5.59e-05	0.00126709
SLIT2	-2.03263	5.18993	5.6e-05	0.00126897
SLC24A2	4.49675	4.10778	5.62e-05	0.00127258
GSTA5	-4.87223	2.77996	5.63e-05	0.00127439
HECTD4	2.13788	6.43344	5.64e-05	0.00127452
ARHGEF2	-1.9246	5.22317	5.67e-05	0.00127953
TMEM230	1.94984	6.73843	5.68e-05	0.00128118
ZDHHC9	-1.91448	5.37373	5.87e-05	0.00132391
FRMD4B	-1.9321	4.89257	5.89e-05	0.00132684
RPL19	-2.3298	10.1437	5.96e-05	0.00134218
SPAG4	-2.33154	4.43725	6.04e-05	0.00135727
SERPINB6	-1.74878	7.44887	6.09e-05	0.00136904
PROM2	-4.55251	3.31947	6.11e-05	0.001371
TSPYL4	2.07993	6.39241	6.11e-05	0.001371
MITF	-2.02242	4.82949	6.16e-05	0.00138055
CES1	-3.72843	3.80137	6.17e-05	0.00138113
INPP4A	2.11769	4.9576	6.17e-05	0.00138153
SNTB1	-2.0793	5.39281	6.2e-05	0.00138717
LRRC75A-AS1	-1.73134	8.55673	6.25e-05	0.00139547
ADAMTSL3	-2.66185	4.1844	6.25e-05	0.00139547
KIFC3	-2.3178	4.40771	6.46e-05	0.00144004
ZNF264	1.99155	6.81362	6.46e-05	0.00144008
LINC00671	-4.60177	3.39837	6.56e-05	0.00146014
DOCK10	2.91257	4.34273	6.56e-05	0.00146014
NIPSNAP3A	2.21733	5.61088	6.57e-05	0.00146088
TUBB3	2.4756	4.83738	6.73e-05	0.00149387
RPL34	-1.59712	8.03387	6.73e-05	0.00149387
AAGAB	2.03543	5.29908	6.74e-05	0.00149587
RPSA	-1.95839	5.46247	6.75e-05	0.00149689
SLX1B	-3.39822	4.05474	6.77e-05	0.00149925
RLIM	-1.5767	7.89048	6.8e-05	0.00150371
PPP4R3B	1.70294	8.27492	6.81e-05	0.00150371
ROR2	2.35192	5.50283	6.81e-05	0.00150371
AKAP6	3.56251	4.09764	6.81e-05	0.00150371
RPS19	-1.73924	7.07515	6.85e-05	0.00150965
SPAST	2.05072	5.24034	6.87e-05	0.00151486
RAB13	-2.06346	5.98382	6.93e-05	0.00152515
APH1B	2.12154	5.86693	6.95e-05	0.00153002
MORC4	-1.83763	4.86348	7.03e-05	0.00154554
PLPPR1	3.23854	4.57543	7.05e-05	0.00154795
NECAB1	2.90297	4.28947	7.06e-05	0.00154996
TRIAP1	-1.71398	8.02786	7.15e-05	0.00156808
DAB2	-2.134	6.14692	7.16e-05	0.00156808
ABHD6	2.31807	4.62639	7.16e-05	0.00156841
BRCA1	2.14251	6.02401	7.2e-05	0.00157442
CHRD	-2.49294	4.15314	7.23e-05	0.00158049
MECOM	-2.02014	5.68491	7.31e-05	0.00159576
ZDHHC23	2.34464	4.60417	7.39e-05	0.0016129
MRPL45	-1.96929	5.59489	7.47e-05	0.00162815
EPB41L4B	-1.70937	7.35762	7.47e-05	0.00162867
CDH2	3.7243	4.34413	7.48e-05	0.0016291
C1orf127	4.45366	3.90007	7.5e-05	0.00163147
YAP1	-2.02342	4.59088	7.53e-05	0.00163755
WDR7	2.12675	6.48636	7.56e-05	0.00164106
SOCS3	-1.89246	7.42658	7.56e-05	0.00164106
G0S2	-2.31005	6.4256	7.64e-05	0.00165619
CENPF	2.6074	4.7431	7.65e-05	0.00165793
LOC103344931	2.09165	5.50357	7.81e-05	0.00169061
SYNPR	5.55347	4.30053	7.83e-05	0.00169275
CLCN4	2.03303	5.38384	7.85e-05	0.00169655
SS18L1	2.23733	5.75068	7.94e-05	0.00171415
RILP	-3.17705	3.84423	7.96e-05	0.00171726
SSX2IP	2.21978	6.3157	7.96e-05	0.00171726
KIF1A	1.95871	9.09439	7.98e-05	0.0017192
HLTF	2.14147	5.84537	7.99e-05	0.0017192
DCX	3.1268	4.36542	8.07e-05	0.00173593
EDN2	-3.74723	3.88185	8.11e-05	0.0017436
DBNDD1	-1.83201	5.078	8.14e-05	0.00174926
C1D	2.0169	5.07875	8.19e-05	0.00175758
PCNP	1.6415	8.20022	8.24e-05	0.00176637
PLXNC1	2.36686	4.79937	8.26e-05	0.00176962
F3	-2.02208	5.53782	8.27e-05	0.00177124
PRDX6	-1.59222	7.44136	8.38e-05	0.00179261
SHC4	3.31703	5.36159	8.42e-05	0.00179937
ANTXR2	-2.40674	4.29221	8.51e-05	0.00181799
COPG2IT1	3.06469	4.28654	8.57e-05	0.00182732
PPT1	1.96293	6.67059	8.57e-05	0.00182732
PIGT	1.76662	7.19984	8.59e-05	0.0018299
SVEP1	-2.9946	3.93656	8.67e-05	0.00184708
BAG3	-2.18984	5.34303	8.83e-05	0.00187907
KIAA0319	2.76401	4.40698	9e-05	0.00191444
SLC39A4	-2.39073	4.26676	9.01e-05	0.001915
SSBP2	2.11206	6.21465	9.04e-05	0.0019195
RGS22	5.74572	3.47567	9.07e-05	0.00192289
RSL1D1	-1.78179	6.86101	9.07e-05	0.00192289
LIMCH1	1.9716	6.63513	9.14e-05	0.00193532
FRAS1	-2.43352	4.29098	9.17e-05	0.00194019
RPL30	-1.99018	9.4873	9.22e-05	0.00194938
HRASLS5	-4.40929	3.39296	9.23e-05	0.00194976
KRT17	-5.36842	3.08098	9.49e-05	0.00200441
MBOAT1	-3.31763	3.83597	9.51e-05	0.00200629
SLC23A2	2.11182	6.18492	9.6e-05	0.00202279
HMGA1	-1.99739	4.59373	9.65e-05	0.00203285
IGBP1	-1.60856	7.60456	9.78e-05	0.00205857
SMAD9	2.13737	5.08651	9.79e-05	0.00205994
ZDHHC12	-2.17321	4.39128	9.83e-05	0.00206658
PFKM	1.99817	5.14568	9.94e-05	0.00208824
TTC33	2.0692	4.87642	0.000100668	0.00211233
CLCN3	1.58783	7.67268	0.000101859	0.00213567
ZNF304	3.23077	4.08055	0.000102673	0.00215084
BCKDK	-2.04565	6.13282	0.000102794	0.00215084
BBS9	2.06898	5.43987	0.000102819	0.00215084
FBLN5	-1.97467	5.44929	0.000104261	0.00217932
TST	-2.53895	4.19178	0.000105131	0.00219583
PTPRA	1.68923	7.14398	0.000105362	0.00219896
FUCA1	2.04826	6.219	0.000105546	0.00220112
MZT1	2.05677	5.46216	0.000105822	0.00220519
FAM73A	2.01524	5.05979	0.00010619	0.00221118
TRHDE-AS1	-3.67737	3.73149	0.000106464	0.00221519
SCN2A	4.20864	3.95625	0.000107234	0.00222951
HEPN1	-2.54792	4.18014	0.000107802	0.00223961
TMED6	-2.35103	6.05953	0.000107935	0.00224067
MT1M	-3.08847	3.86271	0.000108756	0.00225567
DHRS3	-1.86742	5.49182	0.000108823	0.00225567
CYP3A5	-3.90641	3.44112	0.000109202	0.00226179
ABR	2.07203	6.64173	0.000109902	0.00227457
RAB39B	2.64575	4.35875	0.000110403	0.0022832
LOC100132249	4.07485	3.80071	0.000110633	0.00228622
MBD5	2.72791	4.2676	0.00011144	0.00230115
PTPRK	-1.92602	6.95441	0.00011206	0.00231221
GDI1	1.55975	7.75838	0.000112681	0.00232325
CLMN	-1.91903	6.38074	0.000113496	0.0023383
RAP1GAP2	2.72504	10.1077	0.000113966	0.0023462
TCEA2	2.472	4.46808	0.000114063	0.00234642
EFHC1	2.00824	5.56018	0.000114397	0.00235152
GUCD1	-1.96687	5.93899	0.000114717	0.00235632
RPS4X	-2.29476	10.2913	0.000115499	0.0023706
RAB3A	2.77735	4.31316	0.000117193	0.00240355
MUC3A	3.13294	5.24426	0.000117302	0.00240399
CYR61	-2.19353	5.71018	0.000117652	0.00240934
ITGA1	2.07832	5.8156	0.000117867	0.00241194
TMEM191A	6.14225	3.86406	0.00011798	0.00241244
NUPR2	2.95361	5.77571	0.000119473	0.00244114
C11orf87	4.68555	5.38025	0.000120266	0.00245549
S100A4	-1.92239	5.60587	0.00012108	0.00246933
MYZAP	-3.76948	3.53811	0.000121125	0.00246933
FOXO3B	-1.56705	8.15406	0.000121632	0.00247682
SPTBN4	4.13929	3.84044	0.000121674	0.00247682
RHBDF1	-1.88063	5.3655	0.00012226	0.00248689
FAM156B	1.98038	4.96005	0.000123249	0.00250515
PDZD2	2.2439	6.6644	0.000123373	0.00250579
ATP6V1D	1.67809	7.16769	0.000123726	0.0025111
TSPAN14	-1.92703	4.64757	0.000124712	0.00252922
LYSMD2	1.99859	5.25176	0.00012552	0.00254228
NDUFB6	1.64137	7.40683	0.000125543	0.00254228
SRD5A1	2.16936	4.86558	0.00012685	0.0025665
SLC8B1	-2.38907	4.19093	0.000126927	0.0025665
RPL13	-2.2833	10.3083	0.000129276	0.00261206
CLUH	-1.94669	6.5511	0.000129653	0.00261775
ERMP1	1.96944	5.0732	0.000130363	0.00263012
PIN1	1.96079	5.25251	0.000131359	0.00264826
MNX1	2.32552	5.84422	0.000131663	0.00265243
CHST4	-4.8619	3.11146	0.000132893	0.00267524
EPHA2	-3.67533	3.57015	0.000133084	0.0026771
CKAP2	1.9809	5.07098	0.000133618	0.00268586
LOC105274304	5.44121	3.46904	0.000133945	0.00269045
NINJ1	-2.17773	6.09362	0.000135133	0.00271232
TSPAN7	1.9569	5.0094	0.000135703	0.00272175
CNIH3	-1.97525	4.88992	0.000136089	0.00272748
ABO	-2.27351	4.4853	0.000137017	0.00274406
HDHD2	2.09964	6.18542	0.0001374	0.00274971
TUBA4A	2.08493	5.0285	0.000137612	0.00275195
ABHD10	1.60309	7.5672	0.000138287	0.00276341
MRPL23	-2.28423	4.23571	0.000138692	0.00276947
PTX3	-3.07174	4.18038	0.000138873	0.0027708
NPHS1	-1.99267	5.32932	0.000139045	0.0027708
GOLGA8B	-1.89698	9.22672	0.000139086	0.0027708
LOC101927356	5.71316	3.71596	0.000139165	0.0027708
PARM1	1.77192	8.56858	0.000139417	0.00277378
GAS6	-2.02138	6.02038	0.000139539	0.00277419
DDHD2	2.05807	5.89683	0.000140894	0.0027991
SLC6A4	2.83022	4.43466	0.000141759	0.00281422
RAD1	1.97144	5.43864	0.000141869	0.00281436
ASCL2	3.15308	5.33179	0.000142696	0.00282871
LDHB	-2.0404	5.95401	0.000143298	0.00283857
EFNA4	-4.00136	3.42787	0.000143598	0.00284244
LINC00957	2.54621	4.33396	0.000143826	0.0028449
ALDH6A1	-1.71688	6.9857	0.0001456	0.0028779
ABLIM2	2.4218	4.49648	0.000147051	0.00290448
VWA2	-3.84966	3.35759	0.000147375	0.00290877
SMAD3	-1.8893	5.63184	0.000147566	0.00291042
DGKE	1.94989	5.1001	0.000148783	0.0029323
CA2	-2.89883	3.97807	0.000149779	0.00294981
TBCC	2.02861	5.47115	0.000150564	0.00296312
TMEM59L	3.92157	3.98565	0.000151423	0.00297788
JARID2	1.96774	6.31897	0.000151938	0.00298584
SYT6	-2.37322	4.18419	0.000152911	0.00300281
MAGI3	-1.77386	4.85435	0.000153169	0.00300571
ADGRA1	5.50296	3.94705	0.000153568	0.00301138
MFAP5	-2.12019	5.0142	0.000153726	0.0030123
EGR1	-1.67952	8.10573	0.000154938	0.00303242
COL27A1	-2.07415	5.60576	0.000155008	0.00303242
PDGFRA	-2.20555	4.45518	0.000155086	0.00303242
LOC100287497	5.54786	3.5083	0.000155777	0.00304373
DHRS2	2.19452	5.33483	0.000156066	0.00304719
PSMD5	1.94803	6.42777	0.000156993	0.00306311
ZDHHC22	5.48234	3.59107	0.000158211	0.00308467
PDE10A	2.49805	4.33724	0.000160887	0.00313459
TGFA	-3.2156	3.75996	0.000161254	0.00313951
BMP3	4.115	4.73625	0.000162024	0.00315223
LOC100130111	-4.14227	3.41298	0.000162782	0.00316226
LMBR1	1.97539	6.2557	0.000162851	0.00316226
PRR36	2.38839	4.436	0.000162887	0.00316226
MYO5C	-1.80558	5.452	0.000163534	0.00317255
B3GALNT1	2.02272	5.47482	0.00016365	0.00317255
SLC24A5	2.33307	4.4613	0.000164288	0.00318265
TAGLN	-1.82612	6.97888	0.000164954	0.00319329
LATS2	-1.97393	6.4162	0.000165207	0.00319592
KANK1	-1.89182	5.26185	0.000165956	0.00320814
FAM156A	1.95652	4.84359	0.000166244	0.00321142
PSIP1	1.7967	6.80795	0.000166711	0.00321815
USP11	1.7619	6.8596	0.000170408	0.0032872
MYBL2	-4.73769	2.89675	0.000172973	0.00333362
GDPD5	-3.97059	3.54514	0.00017308	0.00333362
PLEKHB2	1.84424	6.66659	0.000173181	0.00333362
NGRN	1.70533	7.00039	0.000173321	0.00333395
LMAN2L	1.86216	6.71484	0.000173863	0.00334203
ABCA2	2.36362	4.50945	0.000174558	0.00335301
LOC101930071	5.52976	3.356	0.000174877	0.00335679
BMP2	-1.88502	4.66017	0.000175275	0.00336206
RPUSD4	-1.81834	5.45575	0.000175528	0.00336245
OXCT1	1.86178	6.64257	0.000175543	0.00336245
GALR1	5.44006	4.15033	0.000175722	0.00336318
PNMA1	1.93415	5.38685	0.000175846	0.00336318
NCMAP	-1.92196	4.61388	0.000175951	0.00336318
COX17	1.76587	7.17736	0.00017784	0.00339691
MCC	1.89835	6.6018	0.000178082	0.00339915
IL20RA	2.21289	5.67535	0.000179677	0.00342719
COQ10B	1.92593	5.35532	0.000180395	0.00343849
RPLP1	-1.73566	9.10883	0.000180898	0.00344565
FOXO3	-1.62313	8.62862	0.000181145	0.00344795
ALDH1A3	-2.19707	4.55251	0.000183121	0.00348313
ABCG2	5.69002	3.56874	0.000183679	0.00349131
TMEM238	-1.79158	5.43857	0.000184284	0.00350037
ASAP3	-4.28888	3.07631	0.000185949	0.00352954
C3orf52	-4.58932	2.81707	0.000186428	0.00353617
ANXA1	-1.84513	4.94122	0.000189714	0.0035945
LYZ	-1.92123	5.12237	0.000189868	0.0035945
REPS2	-1.8027	4.9162	0.000189899	0.0035945
ITGB8	-1.89335	5.07388	0.000190184	0.00359739
RPS29	-1.49358	7.6388	0.000190476	0.00360042
ACVR1C	2.192	6.53823	0.000193906	0.00366272
C3orf62	2.01514	6.11403	0.00019436	0.00366874
LRRC34	5.86149	3.44197	0.000196083	0.00369872
WDR17	2.02399	4.8289	0.000196256	0.00369942
SLC9A6	2.00381	5.82339	0.000196466	0.00370081
GYLTL1B	-2.26771	4.30643	0.00019709	0.00370999
KCNC4	2.02452	5.3427	0.000197233	0.00371013
NACAD	3.24368	4.12611	0.000197844	0.00371906
CLK2	1.59665	7.23005	0.000197996	0.00371935
GAMT	-1.97859	6.25026	0.000198851	0.00373069
TVP23C	2.15753	4.55971	0.000198874	0.00373069
APLNR	2.04578	5.14911	0.000199942	0.00374574
CHL1	2.66158	6.25749	0.00019995	0.00374574
UBXN10	3.35973	4.00687	0.000202508	0.00379104
TICAM1	-1.75975	5.17347	0.000203142	0.00380031
BLOC1S2	1.89523	6.47447	0.000203779	0.00380732
AKR1B1	1.98069	4.86633	0.000203797	0.00380732
WDR11	2.38145	4.38762	0.000204176	0.0038118
SHB	-1.89289	4.67019	0.000205398	0.00383119
SEPW1	1.63421	7.13593	0.000205496	0.00383119
NECAP1	1.7202	6.93036	0.000206673	0.0038505
EXOSC5	-2.57033	4.03249	0.000207584	0.00386484
EIF5AL1	-1.81985	4.96353	0.000208766	0.00388419
CMTM7	-1.89859	5.52549	0.000210041	0.00390386
MTRNR2L10	-1.84185	6.3361	0.00021011	0.00390386
BTBD3	2.04859	5.85099	0.000211033	0.00391834
CD200	2.08149	7.16732	0.000211732	0.00392865
RUNDC1	1.91238	5.28146	0.000214154	0.00397088
CYP4F11	-4.682	2.63048	0.000214481	0.00397424
PALMD	-2.03594	4.53248	0.000216003	0.00399972
SELENBP1	-1.79035	5.10933	0.000216277	0.00400208
SOD3	-1.82386	6.96807	0.000217078	0.00401418
BEX1	2.10232	10.0044	0.000217584	0.0040208
PGR	2.46149	6.3582	0.000218043	0.00402656
LOC729950	5.70819	3.44211	0.000218634	0.00403474
IKZF2	2.04597	4.80889	0.000219116	0.0040409
TMEM18	-1.8849	5.89772	0.000219313	0.0040418
C8orf49	-4.70455	2.97798	0.000219927	0.00405038
ARHGAP28	-2.94951	3.98412	0.000221381	0.00407258
WASF3	2.13602	6.54427	0.000221432	0.00407258
SSC5D	2.70335	4.89479	0.000223651	0.0041065
KCNH6	4.16172	3.83629	0.000223771	0.0041065
TEAD3	-2.21576	4.29701	0.000223853	0.0041065
FAM13C	2.26223	4.48794	0.000223879	0.0041065
TBCB	1.58024	7.41314	0.000225586	0.00413504
PELO	1.89977	5.4447	0.000226632	0.00415142
NUCB2	-1.56861	8.12118	0.000229461	0.00420041
CACNA1B	5.57096	3.45981	0.000231847	0.00424125
TRUB1	2.00248	4.74791	0.000232226	0.00424533
KLF12	1.92567	4.78784	0.000232554	0.00424848
TMC5	-2.33023	5.32939	0.000234464	0.00427751
MPP2	2.03503	5.68185	0.000234687	0.00427751
HDAC9	2.0195	5.18815	0.000234721	0.00427751
SERBP1	-1.46294	7.67809	0.000234771	0.00427751
ALOX5	-1.92126	4.81737	0.000235616	0.00429004
RPLP2	-1.75844	9.23939	0.000236709	0.00430706
ATP6V0E2	2.02108	6.09099	0.000238938	0.00434472
ZNF581	-1.77503	4.76051	0.000240177	0.00436328
COX7A1	2.49235	4.41015	0.000240279	0.00436328
SRC	-1.73861	5.17284	0.000241361	0.00438001
PRDM10	2.35659	4.40716	0.000242264	0.00439348
CYP1B1	-2.3029	6.57971	0.000245482	0.00444887
CRY2	1.93859	4.8882	0.000247987	0.00448935
EML6	3.2739	3.94631	0.000248045	0.00448935
SRM	-1.8915	6.4909	0.000249668	0.00451572
UNC5CL	-4.38717	3.10562	0.000251024	0.00453724
BTG1	-1.48126	7.65687	0.000253735	0.00458094
NCBP2-AS2	1.59143	8.17888	0.000253778	0.00458094
TLL1	-2.69052	4.06774	0.000253985	0.00458164
SMC2	1.99735	5.47555	0.000254781	0.00459297
ATP1B2	2.09397	6.67064	0.000255624	0.00460512
ACADL	-3.59354	3.47356	0.000257887	0.00464282
MXRA8	-2.09742	4.65312	0.000258658	0.00465363
TMEM9B	1.83043	6.59953	0.000259057	0.00465755
CXXC4	1.79338	6.84579	0.000259218	0.00465755
CABP7	5.72799	3.48426	0.000260946	0.00468551
GPC6	2.08795	5.23679	0.000261685	0.00469568
WWC2	-1.74046	5.25411	0.000267044	0.0047887
CCDC8	-2.53935	4.11835	0.00026742	0.00479228
BCAM	2.02848	5.75286	0.000268628	0.00481076
RPL22	-1.48515	8.33764	0.000268854	0.00481165
RHBDF2	-2.50482	4.02441	0.000269042	0.00481187
EIF3G	-1.83357	5.80688	0.000269522	0.00481728
TEAD2	-2.10756	4.2855	0.000270154	0.00482541
GBP2	-1.88382	5.13018	0.000273989	0.00489071
F8	-1.82575	5.37886	0.000274881	0.00490342
LOC100130705	5.26788	3.36797	0.000275127	0.00490461
FGFR4	-3.17349	3.97764	0.000275452	0.00490718
AKT3	1.91739	6.10446	0.000277582	0.0049419
ANKRA2	1.91784	4.89435	0.000278263	0.00495079
ARHGEF10	-2.13536	4.41323	0.000278682	0.00495427
NDUFA5	1.47366	7.67883	0.000278822	0.00495427
TRAF5	-1.66899	5.15523	0.000279335	0.00495983
ALKBH5	1.51611	7.97691	0.000279499	0.00495983
TMEM53	2.77645	4.78113	0.000280928	0.00497964
USP12	1.86848	5.14885	0.000280981	0.00497964
FAM126B	1.85561	5.16947	0.000281398	0.0049838
FSTL5	5.54149	3.83052	0.000285956	0.00506124
GPR158	2.7056	4.32043	0.000286314	0.00506428
RPL19P12	-1.84833	5.42008	0.000286543	0.00506504
COMMD10	1.9933	6.0735	0.000289358	0.00511148
GAD2	1.88317	7.56731	0.000289817	0.00511628
HECTD2	1.8847	4.99355	0.000290082	0.00511765
CYBA	-2.76805	3.86745	0.000290807	0.00512712
PHC3	1.82788	6.66177	0.000291539	0.00513671
IMPDH2	-1.84443	6.01697	0.000292178	0.00514464
ARMCX2	1.7028	6.79615	0.000297701	0.00523776
BCR	2.09382	4.62771	0.000297851	0.00523776
ZNF667	2.09814	4.54148	0.000299541	0.00526409
MARVELD3	-1.86189	4.5576	0.000299937	0.00526764
ADD3	-1.55754	7.33005	0.000300516	0.00527441
PGAP1	1.93929	6.24695	0.000302866	0.00531223
IGFBP6	-2.00018	4.37055	0.000303159	0.00531395
PTGR2	1.84798	4.90055	0.000304015	0.00532554
SALL2	1.86334	4.91501	0.000305092	0.00534098
MZF1	1.85157	5.0196	0.000306371	0.00535991
RASIP1	-1.73211	4.84211	0.000306601	0.0053605
AHI1	1.49337	8.06981	0.000306946	0.0053631
FADS2	1.90872	5.02912	0.000307457	0.00536858
GGT1	-4.00683	3.27884	0.000308121	0.00537673
THBS1	-1.71755	7.83715	0.000313116	0.00546041
SYNDIG1	4.18589	4.1872	0.000313392	0.00546172
ZKSCAN1	1.57549	8.58035	0.000315172	0.00548924
LNX2	-1.70816	4.97712	0.000317142	0.00552001
BSPRY	-1.80505	5.39904	0.000318107	0.00553328
NFKB2	-1.84445	4.60915	0.000321864	0.00559505
C9orf3	-1.84077	6.36883	0.000323738	0.00562404
ZC3H12B	4.1529	3.69158	0.000323997	0.00562496
TEP1	1.89223	4.95702	0.000326598	0.0056665
HEBP1	-2.0187	4.56324	0.00032791	0.00568566
VIM	-1.53452	8.25983	0.000328992	0.00570078
NRG4	-3.64189	3.52	0.000331312	0.00573734
CA11	2.05279	4.64062	0.000332375	0.0057521
CUL7	1.8905	5.45314	0.000334119	0.00577861
ATF7IP2	-2.83558	3.77945	0.00033467	0.00578447
PIAS1	1.47919	7.61348	0.000335296	0.00579161
OVOL1	-4.56761	2.87709	0.000335848	0.00579746
RALGDS	1.82504	5.19306	0.000336549	0.0058059
SPIRE2	2.53164	4.23924	0.000337303	0.0058135
C6orf132	-2.99053	3.70717	0.000337416	0.0058135
FAM19A5	2.27513	4.8039	0.000339181	0.00584022
B9D1	1.86131	5.36915	0.000340224	0.00585448
TNFSF12	-2.00421	6.14453	0.000341221	0.00586793
STRADA	1.88348	5.46985	0.000342208	0.00588119
IGFBP2	-2.30233	9.46223	0.000342553	0.00588341
RRP12	-1.68689	5.20457	0.000343381	0.00589391
YAE1D1	2.48178	4.2932	0.00034467	0.00591231
PACSIN1	4.27581	3.87357	0.000346556	0.00594092
HIST2H2AA4	2.01199	4.9975	0.000348354	0.005968
LINC00960	-2.13263	4.46857	0.000349505	0.00598395
SERPINB2	-5.1423	2.94326	0.000349782	0.00598493
CRYBA2	2.62235	5.73144	0.000350072	0.00598562
ASAP1	1.48216	7.48435	0.000350261	0.00598562
LINC01133	-4.61143	2.58473	0.000350882	0.00599248
SSH2	1.82682	4.85051	0.000351504	0.00599934
TOX2	2.0063	4.98526	0.000352376	0.00601046
SLC30A4	2.04488	4.62699	0.000353095	0.00601896
LHPP	2.60298	4.21965	0.000354167	0.00603346
HSD17B2	-4.27655	3.03167	0.000355692	0.00605565
PKM	1.54666	8.64953	0.000359851	0.00612264
SPRED3	3.11156	4.09294	0.000360681	0.00613292
ABHD14A	1.96263	5.77313	0.000361958	0.00614958
CROCCP3	3.68365	3.77932	0.000362111	0.00614958
KNOP1	-1.92115	4.3952	0.000362456	0.00615067
PPP3CB	1.74588	6.72314	0.000362627	0.00615067
VANGL1	-1.68504	5.05368	0.000362963	0.00615254
FLNA	-1.81345	6.85905	0.000363921	0.00616495
RFXAP	1.82722	5.2147	0.000365218	0.00618308
IFRD2	-1.75979	4.92731	0.000365529	0.00618449
RGS5	1.5048	8.37374	0.000373033	0.00630754
FNDC5	2.85834	4.41201	0.000378864	0.00640217
PDGFD	-1.75496	5.47242	0.000380154	0.00641999
CLTC	1.72346	9.20221	0.000381045	0.00643105
RRAGA	1.87278	6.36481	0.000382143	0.0064456
C12orf75	1.43757	7.5793	0.000384793	0.00648627
ZCCHC24	-1.64935	4.91208	0.000386624	0.00651311
RNPEPL1	-2.27547	4.14846	0.000388711	0.00654423
CEACAM6	-3.69837	3.62943	0.000391048	0.00657951
FAM47E	1.93627	4.72559	0.000392788	0.0066047
CASD1	1.82005	6.39326	0.000393314	0.00660948
ANXA2P3	-2.01041	5.76876	0.000393944	0.00661597
LAMP5	5.92319	3.94372	0.000394509	0.00662138
CEP120	1.81358	5.22936	0.000395348	0.00662896
IKBKAP	1.78721	5.21136	0.000395447	0.00662896
NBPF14	-1.64791	5.12388	0.00039611	0.006636
MAP3K12	3.18708	3.9313	0.000397172	0.00664765
JRK	2.23181	4.48788	0.000397293	0.00664765
PACSIN2	-1.65053	6.85781	0.000403019	0.00673932
LDOC1L	1.91923	5.79573	0.000404466	0.00675545
AGTRAP	-1.73739	4.65457	0.000404625	0.00675545
HTATSF1	1.96202	6.1643	0.000404727	0.00675545
FGF10-AS1	-4.59271	2.58012	0.00040777	0.00680207
EPHA4	2.4393	4.52161	0.000408195	0.00680285
PRRT3	1.99538	4.67611	0.000408316	0.00680285
IL1RN	-2.17347	4.6202	0.00041029	0.00683156
LRRTM3	2.83058	4.70084	0.000411112	0.00683821
OOEP	-4.4423	3.09708	0.00041119	0.00683821
MSI2	1.44446	7.57013	0.000415678	0.00690861
PLEKHB1	2.00276	5.88519	0.000417519	0.00693082
AACS	1.75637	5.11187	0.000417522	0.00693082
NKX3-1	-2.88728	3.86744	0.000419676	0.00696234
PRKCQ-AS1	-1.7103	5.14509	0.000420873	0.00697794
SNTG1	3.86839	3.83432	0.000421717	0.00698729
CERS6	1.84704	6.19417	0.000421949	0.00698729
TCEAL3	1.53563	7.11902	0.000422306	0.00698895
SAR1B	1.69627	6.71728	0.000422762	0.00698953
RPS6KA6	1.78986	5.4493	0.000422854	0.00698953
VSTM4	2.5253	4.41252	0.000423895	0.00700146
PDE9A	2.06233	5.66106	0.000424089	0.00700146
SP4	1.78682	5.22023	0.00042532	0.00701668
ZDHHC20	1.95923	5.83047	0.000425526	0.00701668
CDK2AP1	1.47552	7.4222	0.000426331	0.0070257
LMTK2	1.82048	5.06127	0.000426821	0.00702953
SYT1	2.60426	6.71568	0.00043	0.0070776
SNHG5	-1.69751	6.57778	0.000431806	0.00710303
MEDAG	-2.4122	6.01699	0.000433639	0.0071289
F11	-2.61386	4.10963	0.000435725	0.00715886
CTTNBP2NL	1.84071	5.73594	0.000436448	0.00716642
CHAC1	-2.19387	5.48354	0.000437077	0.00717243
TNFAIP3	-1.8221	4.79962	0.00044027	0.00722048
SNHG25	-2.26026	4.16321	0.000441759	0.00724055
RPL3L	-4.70085	2.93143	0.000444395	0.00727727
PNPLA6	2.02055	4.58973	0.000444533	0.00727727
BLCAP	1.90633	6.39688	0.000445992	0.00729677
SGCB	1.79831	5.40289	0.000447902	0.00732361
CHM	1.85089	5.48641	0.000448614	0.00733086
SUGP2	1.85156	6.15716	0.000456425	0.00745404
RPL26	-1.53565	6.9794	0.000457775	0.0074716
MND1	1.96474	5.08873	0.00045878	0.00748166
CREB3L2	1.52347	7.2484	0.00045894	0.00748166
GSK3A	1.7969	6.50019	0.000459244	0.00748214
PLCG1	2.82496	4.02538	0.000461672	0.0075172
ZBTB46	2.82727	4.03738	0.000464185	0.0075536
EMC10	1.4585	7.94763	0.000467576	0.00760424
CLIC6	2.64854	4.49759	0.000467882	0.00760468
ITGA2	1.98195	5.60794	0.000470418	0.00764134
ARL8B	1.56269	6.98319	0.000475162	0.00771382
NWD1	3.02958	4.15733	0.000475667	0.00771742
PIGK	1.50841	7.21779	0.000480645	0.00779354
ZMIZ1	1.60957	6.84342	0.000480941	0.00779371
GPX3	1.51839	7.37903	0.000483189	0.00782386
CCDC136	2.65333	4.18565	0.000483376	0.00782386
HIST1H2BK	1.89665	6.28549	0.000486988	0.00787305
AJUBA	-3.19745	3.67643	0.000486993	0.00787305
RPL36AL	-1.39536	7.65076	0.000487569	0.00787769
DAB2IP	-1.92358	4.38052	0.000488247	0.00788398
HPGD	3.29667	4.13023	0.000492709	0.00795131
CNKSR2	2.12082	4.82184	0.000498018	0.00803223
RAB11A	1.63493	9.05853	0.000498468	0.00803474
ATP2C1	1.66635	6.73175	0.000499019	0.00803887
KRT23	-4.67586	2.75876	0.000499407	0.00804037
IFITM3	-1.83361	9.50095	0.000500447	0.00805236
LRIF1	1.60345	6.86632	0.000501114	0.00805833
CCDC112	-1.68814	5.39367	0.000503219	0.00808741
FOXA3	-2.37394	4.08895	0.000503587	0.00808855
MBTPS2	1.81265	4.75767	0.000503992	0.00809029
RPS7	-1.5231	8.73757	0.000505282	0.00810622
DIRAS2	2.03327	4.74046	0.000506427	0.00811526
CLCN6	1.65753	6.92777	0.000506604	0.00811526
ST6GALNAC2	-3.83803	3.24755	0.000506738	0.00811526
DTX1	-2.76665	3.77396	0.000507509	0.00811837
C17orf75	1.90547	4.62037	0.000507529	0.00811837
KIFAP3	1.82236	5.55955	0.000508181	0.00812405
CBLL1	1.55378	6.99869	0.000509632	0.00814246
LOC102723505	-4.12295	3.2164	0.000510872	0.00815749
IGIP	1.79465	4.88194	0.000518125	0.00826845
C16orf89	-3.54569	3.48566	0.000518932	0.00827649
ERCC-00042	-3.79591	3.2135	0.000520053	0.00828864
SAMD8	1.74622	5.08335	0.000520301	0.00828864
DUSP23	-1.6814	5.38122	0.000520818	0.00829201
SYNJ1	1.7665	5.03356	0.000525669	0.00836437
CDH17	2.39472	4.31848	0.000528345	0.00840205
DGCR5	-2.31341	4.21899	0.000534466	0.00849443
MRPL49	1.77531	6.41205	0.000534978	0.00849582
PEX19	1.83224	5.58377	0.000535229	0.00849582
FAM172A	1.67616	6.72641	0.000535489	0.00849582
CLHC1	3.34257	3.80498	0.000538024	0.00853108
LTBP4	-2.1091	4.3123	0.000543021	0.00860199
MT1L	-2.77029	3.84686	0.000543127	0.00860199
MGC72080	-3.3892	3.48383	0.000545038	0.00862723
ADSSL1	1.86075	5.89225	0.00054952	0.00869313
TFF1	-4.60541	3.0117	0.000554341	0.00876432
IL13RA2	2.64335	4.71802	0.000560375	0.00885457
CCND3	1.7468	4.97758	0.000563113	0.00888764
SAP130	1.86805	4.67508	0.00056312	0.00888764
MAEL	5.5808	3.33153	0.000566304	0.00893272
C4orf48	1.84571	4.98834	0.000568668	0.00896483
SEPHS2	-1.46042	7.50808	0.000574741	0.00905532
ATP6V0A1	1.69147	6.62108	0.000576934	0.00908373
KCTD10	1.7843	5.37016	0.00057721	0.00908373
PTPRU	-1.78797	4.54348	0.000579168	0.00910927
ATP6V1A	1.72331	9.43227	0.00058038	0.00912308
PAG1	-1.76308	5.48056	0.00058136	0.00913169
NEAT1	-2.09073	10.0199	0.000581598	0.00913169
ATRN	1.82652	5.65707	0.000584434	0.00917093
CCDC93	1.78374	4.94051	0.000586434	0.00919056
TRIM47	-1.69592	5.34367	0.000586678	0.00919056
CLDN3	-1.71283	6.301	0.000586696	0.00919056
TGIF1	-1.77986	5.41845	0.000587935	0.00920468
DVL3	1.47433	7.26006	0.000591356	0.00925292
EFHD2	-1.71811	6.52145	0.000592095	0.00925917
PDZD4	2.3641	4.2391	0.00059915	0.00935878
LINC00938	1.75301	5.30722	0.00059916	0.00935878
ZNF136	2.07049	4.4374	0.000599495	0.00935878
KCNIP2	5.37126	3.21389	0.000600088	0.00936268
GCK	2.5281	4.33208	0.000601748	0.0093832
CCDC18-AS1	1.75818	5.42479	0.000604036	0.00941026
ABHD3	1.94231	4.68781	0.000604377	0.00941026
PEPD	1.81287	6.20707	0.000604519	0.00941026
HIC2	1.81233	5.56581	0.000605284	0.0094168
JKAMP	1.74183	4.91279	0.00060656	0.00943126
PGAM1	1.62326	6.82492	0.000612676	0.00952092
CEBPB	-1.74687	6.78755	0.000614348	0.00954146
SEMA4D	1.78367	5.67025	0.000616779	0.00957377
NTN4	-2.51472	3.97255	0.000620248	0.00962214
MISP	3.32269	4.13148	0.000621747	0.00963867
PRDX5	1.47275	8.37771	0.000622021	0.00963867
HTRA3	-1.73554	4.86554	0.000623219	0.00965132
HBEGF	-1.96218	6.43949	0.000623545	0.00965132
MEIS3	2.99835	4.02751	0.000633301	0.00979676
ENPP1	-1.68649	5.50383	0.000636722	0.0098441
NR0B1	5.49031	3.28287	0.0006378	0.00985517
PPP1R26	1.76366	5.17687	0.000645297	0.00996537
