# Supplementary material for: CLEC3A, MMP7, and LCN2 as novel markers for predicting recurrence in resected G1 and G2 pancreatic neuroendocrine tumors
Source: Cancer Med. 2019 May 25;8(8):3748–60. doi: 10.1002/cam4.2232 (PMC6639196; doi:10.1002/cam4.2232)
Supplement: Supplementary file 3 [file CAM4-8-3748-s003.xlsx]

## Sheet: up-regulated
Table S2	GO terms in gene ontology analysis of up-regulated DEGs in neoplastic tissues versus non-neoplastic tissues
ID	Up-regulated gene	GeneRatio	BgRatio	pvalue	p.adjust	qvalue	geneID	Count
GO:0099504	synaptic vesicle cycle	30/645	133/17653	6.46267e-16	2.43384e-12	2.2354e-12	SYT4/RIMS2/SNAP25/CPLX2/FGF14/SYT7/UNC13A/SYT13/TRIM9/SH3GL2/SYT17/DNAJC6/MAGI2/SYP/DNM3/NAPB/SYT11/SYT5/STX1A/NLGN1/CPLX1/SYT14/CDH2/SYNDIG1/PACSIN1/SLC17A6/TH/SYT10/SYT2/SYT16	30
GO:0097479	synaptic vesicle localization	28/645	127/17653	1.13129e-14	1.65279e-11	1.51803e-11	SYT4/RIMS2/SNAP25/KIF5C/CPLX2/SYT7/UNC13A/SYT13/TRIM9/SYT17/MAGI2/DNM3/NAPB/SYT11/SYT5/STX1A/CNIH2/NLGN1/CPLX1/SYT14/AP3B2/CDH2/SYNDIG1/TRIM46/KIF5A/SYT10/SYT2/SYT16	28
GO:0042391	regulation of membrane potential	53/645	438/17653	1.54402e-14	1.65279e-11	1.51803e-11	RIMS2/GRIA2/GABRB3/FGF14/SCN3B/MAPT/KCNB1/CACNA1D/CACNA1H/KCNMB2/NRXN1/CACNA1C/KCNH2/CELF4/CHRNA3/KCTD7/STX1A/CNIH2/NLGN1/GRIA3/ATP1A3/KCNA5/KCNK16/GABRG2/CHRNA5/KCNJ3/GRIK2/SLC8A3/NALCN/KCNQ3/AKAP6/SCN2A/KCNH6/CACNA1B/KCNIP2/HCN2/GABRG1/CHRNB2/SHANK1/GLRA3/CHRNA2/EHD3/GABRA2/GRIA1/P2RX6/KCNH7/TMEM108/CTNNA3/POPDC2/ASIC1/GABRD/KCNH5/GABRG3	53
GO:0099003	vesicle-mediated transport in synapse	29/645	139/17653	1.75548e-14	1.65279e-11	1.51803e-11	SYT4/RIMS2/SNAP25/KIF5C/CPLX2/SYT7/UNC13A/SYT13/TRIM9/SH3GL2/SYT17/DNAJC6/SYP/DNM3/NAPB/SYT11/SYT5/STX1A/CNIH2/NLGN1/CPLX1/SYT14/AP3B2/PACSIN1/TRIM46/KIF5A/SYT10/SYT2/SYT16	29
GO:0050804	modulation of chemical synaptic transmission	45/645	335/17653	3.77746e-14	2.37099e-11	2.17767e-11	SYT4/RIMS2/SNAP25/HAP1/VGF/RAB3B/CPLX2/GRIA2/FGF14/SYT7/UNC13A/MAPT/KCNB1/GRM4/NSG1/SYP/NRXN1/NAPB/RASGRF1/CELF4/CAMK2B/SYT11/CHRNA3/STX1A/NLGN1/JPH3/CACNA2D2/GRIA3/GRIK2/CPLX1/SLC8A3/SLC24A2/CDH2/JPH4/CHRNB2/SHANK1/SHISA7/OXTR/GRIA1/LRRTM2/GRM1/TMEM108/CACNG3/ASIC1/CNTNAP4	45
GO:0099177	regulation of trans-synaptic signaling	45/645	335/17653	3.77746e-14	2.37099e-11	2.17767e-11	SYT4/RIMS2/SNAP25/HAP1/VGF/RAB3B/CPLX2/GRIA2/FGF14/SYT7/UNC13A/MAPT/KCNB1/GRM4/NSG1/SYP/NRXN1/NAPB/RASGRF1/CELF4/CAMK2B/SYT11/CHRNA3/STX1A/NLGN1/JPH3/CACNA2D2/GRIA3/GRIK2/CPLX1/SLC8A3/SLC24A2/CDH2/JPH4/CHRNB2/SHANK1/SHISA7/OXTR/GRIA1/LRRTM2/GRM1/TMEM108/CACNG3/ASIC1/CNTNAP4	45
GO:0006836	neurotransmitter transport	37/645	246/17653	2.27003e-13	1.22128e-10	1.1217e-10	SYT4/RIMS2/SNAP25/RAB3B/CPLX2/SYT7/UNC13A/SYT13/SV2A/GRM4/TRIM9/SYT17/SLC25A12/NRXN1/NAPB/SYT11/CHRNA3/SYT5/STX1A/SLC6A17/NLGN1/SLC6A19/GAD1/SV2C/CPLX1/SYT14/CACNA1B/SLC17A6/GABRA2/SLC44A5/TH/SYT10/TRH/ASIC1/SYT2/SYT16/SLC36A3	37
GO:0048489	synaptic vesicle transport	25/645	120/17653	1.18211e-12	4.94649e-10	4.54319e-10	SYT4/RIMS2/SNAP25/KIF5C/CPLX2/SYT7/UNC13A/SYT13/TRIM9/SYT17/DNM3/NAPB/SYT11/SYT5/STX1A/CNIH2/NLGN1/CPLX1/SYT14/AP3B2/TRIM46/KIF5A/SYT10/SYT2/SYT16	25
GO:0097480	establishment of synaptic vesicle localization	25/645	120/17653	1.18211e-12	4.94649e-10	4.54319e-10	SYT4/RIMS2/SNAP25/KIF5C/CPLX2/SYT7/UNC13A/SYT13/TRIM9/SYT17/DNM3/NAPB/SYT11/SYT5/STX1A/CNIH2/NLGN1/CPLX1/SYT14/AP3B2/TRIM46/KIF5A/SYT10/SYT2/SYT16	25
GO:0017156	calcium ion regulated exocytosis	23/645	116/17653	2.77547e-11	1.04524e-08	9.6002e-09	SYT4/RIMS2/SNAP25/CPLX2/CDK5R2/SYT7/UNC13A/SYT13/KCNB1/TRIM9/CACNA1H/SYT17/NAPB/SYT11/SYT5/STX1A/NLGN1/SCIN/CPLX1/SYT14/SYT10/SYT2/SYT16	23
GO:0060078	regulation of postsynaptic membrane potential	24/645	129/17653	4.2301e-11	1.44823e-08	1.33016e-08	RIMS2/GRIA2/GABRB3/FGF14/NRXN1/CELF4/CHRNA3/STX1A/NLGN1/GRIA3/GABRG2/CHRNA5/GRIK2/SLC8A3/GABRG1/CHRNB2/SHANK1/GLRA3/CHRNA2/GABRA2/GRIA1/P2RX6/TMEM108/GABRG3	24
GO:0034765	regulation of ion transmembrane transport	47/645	446/17653	6.90148e-11	2.16592e-08	1.98932e-08	DPP6/HAP1/FGF14/SCN3B/KCNB1/CACNA1D/CACNA1H/CACNA1C/KCNH2/RASGRF1/TCAF2/CNIH2/NLGN1/JPH3/PDE4D/CACNA2D2/CACNA2D3/KCNA5/KCNJ6/KCNK16/KCNJ3/KCNB2/KCNQ2/NALCN/KCNQ3/AKAP6/SCN2A/KCNH6/CACNA1B/KCNIP2/HCN2/JPH4/KCNC1/SHANK1/SHISA7/STAC/CEMIP/KCNG3/EHD3/DHRS7C/KCNH7/KCNQ5/CACNG3/KCNH5/TRPM5/KCNA4/HECW1	47
GO:0099531	presynaptic process involved in chemical synaptic transmission	26/645	156/17653	8.55568e-11	2.3225e-08	2.13314e-08	SYT4/RIMS2/SNAP25/RAB3B/CPLX2/SYT7/UNC13A/SYT13/GRM4/TRIM9/SYT17/NRXN1/NAPB/SYT11/CHRNA3/SYT5/STX1A/NLGN1/GAD1/CPLX1/SYT14/CACNA1B/SYT10/ASIC1/SYT2/SYT16	26
GO:0007269	neurotransmitter secretion	25/645	145/17653	9.2971e-11	2.3225e-08	2.13314e-08	SYT4/RIMS2/SNAP25/CPLX2/SYT7/UNC13A/SYT13/GRM4/TRIM9/SYT17/NRXN1/NAPB/SYT11/CHRNA3/SYT5/STX1A/NLGN1/GAD1/CPLX1/SYT14/CACNA1B/SYT10/ASIC1/SYT2/SYT16	25
GO:0099643	signal release from synapse	25/645	145/17653	9.2971e-11	2.3225e-08	2.13314e-08	SYT4/RIMS2/SNAP25/CPLX2/SYT7/UNC13A/SYT13/GRM4/TRIM9/SYT17/NRXN1/NAPB/SYT11/CHRNA3/SYT5/STX1A/NLGN1/GAD1/CPLX1/SYT14/CACNA1B/SYT10/ASIC1/SYT2/SYT16	25
GO:0023061	signal release	46/645	435/17653	9.86723e-11	2.3225e-08	2.13314e-08	SYT4/RIMS2/SNAP25/VGF/RFX6/CPLX2/PTPRN/SYT7/GHRH/UNC13A/SYT13/KCNB1/ISL1/GRM4/TRIM9/CACNA1D/SYT17/SCG5/GIPR/NRXN1/CACNA1C/NAPB/TIAM1/SYT11/CHRNA3/SYT5/ILDR2/STX1A/NLGN1/CACNA2D2/EDN3/KCNA5/GHSR/GAD1/STXBP5L/CPLX1/SYT14/GALR1/CACNA1B/EPHA5/SSTR5/SYT10/TRH/ASIC1/SYT2/SYT16	46
GO:0007215	glutamate receptor signaling pathway	19/645	85/17653	1.6859e-10	3.73477e-08	3.43026e-08	GRIA2/UNC13A/CDK5R1/KCNB1/GRM4/SSTR1/RASGRF1/TIAM1/CNIH2/NLGN1/GRIA3/ATP1A3/GRIK2/SHANK1/SHISA7/FRRS1L/GRIA1/GRM1/CACNG3	19
GO:0017158	regulation of calcium ion-dependent exocytosis	18/645	76/17653	1.84176e-10	3.85338e-08	3.5392e-08	SYT4/RIMS2/CDK5R2/SYT7/SYT13/KCNB1/TRIM9/CACNA1H/SYT17/NAPB/SYT11/SYT5/STX1A/NLGN1/SYT14/SYT10/SYT2/SYT16	18
GO:0016079	synaptic vesicle exocytosis	19/645	88/17653	3.18667e-10	6.31631e-08	5.80132e-08	SYT4/RIMS2/SNAP25/CPLX2/SYT7/UNC13A/SYT13/TRIM9/SYT17/NAPB/SYT11/SYT5/STX1A/NLGN1/CPLX1/SYT14/SYT10/SYT2/SYT16	19
GO:0099565	chemical synaptic transmission, postsynaptic	22/645	124/17653	7.09966e-10	1.33687e-07	1.22787e-07	RIMS2/GRIA2/GABRB3/NRXN1/CELF4/CHRNA3/STX1A/NLGN1/GRIA3/GABRG2/CHRNA5/GRIK2/GABRG1/CHRNB2/SHANK1/GLRA3/CHRNA2/GABRA2/GRIA1/P2RX6/TMEM108/GABRG3	22
GO:0007626	locomotory behavior	27/645	191/17653	1.68173e-09	3.0159e-07	2.77e-07	SNAP25/UCHL1/SEZ6L/INPP5F/GNAO1/CHRNA3/NOVA1/ESPN/ATP1A3/SLC4A10/DSCAM/ADAM22/GHSR/GAD1/EFNB3/CEND1/SPTBN4/CACNA1B/CHRNB2/PDE1B/SLITRK6/GRM1/CIART/TH/TRH/ALK/KLHL1	27
GO:0051648	vesicle localization	32/645	261/17653	2.05359e-09	3.51538e-07	3.22876e-07	SYT4/RIMS2/SNAP25/HAP1/KIF5C/CPLX2/SYT7/UNC13A/SYT13/TRIM9/SYT17/DYNC1I1/MAGI2/DNM3/NAPB/SYT11/SYT5/STX1A/CNIH2/NLGN1/RASGRP1/CPLX1/SYT14/AP3B2/CDH2/SYNDIG1/TRIM46/KIF5A/GRIA1/SYT10/SYT2/SYT16	32
GO:0050808	synapse organization	34/645	304/17653	7.04626e-09	1.15375e-06	1.05968e-06	SEZ6L/DNER/UNC13A/MAPT/CDK5R1/CTNNA2/NFASC/SLIT1/MAGI2/DNM3/ARHGAP44/NRXN1/TIAM1/CAMK2B/NLGN1/BSN/CACNA2D2/ZNF365/DSCAM/GHSR/SEMA3E/PCDHB9/CDH2/SYNDIG1/CHRNB2/KIRREL3/SLITRK6/SHANK1/SHISA7/OXTR/LRRTM2/TMEM108/SLITRK1/POU4F1	34
GO:0048167	regulation of synaptic plasticity	24/645	168/17653	1.09639e-08	1.72042e-06	1.58015e-06	SYT4/RIMS2/SNAP25/VGF/CPLX2/FGF14/SYT7/UNC13A/MAPT/KCNB1/NSG1/SYP/RASGRF1/CAMK2B/NLGN1/JPH3/GRIK2/SLC8A3/SLC24A2/JPH4/SHANK1/SHISA7/GRIA1/LRRTM2	24
GO:0035637	multicellular organismal signaling	26/645	199/17653	1.8034e-08	2.71664e-06	2.49514e-06	SCN3B/CACNA1D/CACNA1H/NFASC/KCNMB2/CACNA1C/KCNH2/PDE4D/CACNA2D2/ATP1A3/CACNA2D3/KCNA5/GHSR/KCNJ3/GRIK2/SLC8A3/SCN2A/SPTBN4/KCNH6/KCNIP2/EHD3/CTNNA3/ATP2B2/CACNG3/RYR1/CORIN	26
GO:0051650	establishment of vesicle localization	29/645	249/17653	3.72804e-08	5.39992e-06	4.95965e-06	SYT4/RIMS2/SNAP25/HAP1/KIF5C/CPLX2/SYT7/UNC13A/SYT13/TRIM9/SYT17/DYNC1I1/DNM3/NAPB/SYT11/SYT5/STX1A/CNIH2/NLGN1/RASGRP1/CPLX1/SYT14/AP3B2/TRIM46/KIF5A/GRIA1/SYT10/SYT2/SYT16	29
GO:0030534	adult behavior	21/645	142/17653	4.91033e-08	6.84899e-06	6.29058e-06	UCHL1/SEZ6L/INPP5F/NRXN1/CHRNA3/ZFHX2/ATP1A3/ADAM22/GHSR/GABRG2/CHRNA5/EFNB3/CEND1/SPTBN4/CHRNB2/SLITRK6/SHANK1/SLITRK1/TRH/ALK/KLHL1	21
GO:0071804	cellular potassium ion transport	26/645	210/17653	5.49593e-08	7.13713e-06	6.55522e-06	DPP6/KCNB1/CACNA1D/KCNMB2/KCNH2/ATP1A3/KCNA5/KCNJ6/KCNK16/KCNJ3/KCNB2/KCNQ2/NALCN/KCNQ3/AKAP6/KCNH6/KCNIP2/HCN2/KCNC1/KCNG3/KCNH7/SLC12A1/KCNQ5/KCNH5/TRPM5/KCNA4	26
GO:0071805	potassium ion transmembrane transport	26/645	210/17653	5.49593e-08	7.13713e-06	6.55522e-06	DPP6/KCNB1/CACNA1D/KCNMB2/KCNH2/ATP1A3/KCNA5/KCNJ6/KCNK16/KCNJ3/KCNB2/KCNQ2/NALCN/KCNQ3/AKAP6/KCNH6/KCNIP2/HCN2/KCNC1/KCNG3/KCNH7/SLC12A1/KCNQ5/KCNH5/TRPM5/KCNA4	26
GO:0048791	calcium ion-regulated exocytosis of neurotransmitter	11/645	38/17653	6.96441e-08	8.74266e-06	8.02984e-06	SYT4/RIMS2/SYT7/SYT13/SYT17/SYT11/SYT5/SYT14/SYT10/SYT2/SYT16	11
GO:0006813	potassium ion transport	28/645	242/17653	7.37275e-08	8.9567e-06	8.22644e-06	DPP6/KCNB1/CACNA1D/KCNMB2/KCNH2/ATP1A3/KCNA5/KCNJ6/KCNK16/KCNJ3/KCNB2/KCNQ2/NALCN/KCNQ3/SLC24A2/AKAP6/KCNH6/KCNIP2/HCN2/KCNC1/SLC24A3/KCNG3/KCNH7/SLC12A1/KCNQ5/KCNH5/TRPM5/KCNA4	28
GO:0008016	regulation of heart contraction	28/645	243/17653	8.0513e-08	9.24276e-06	8.48917e-06	GCH1/SCN3B/GNAO1/CACNA1D/CACNA1H/CACNA1C/KCNH2/PDE4D/CACNA2D2/EDN3/ATP1A3/CACNA2D3/KCNA5/KCNJ3/SLC8A3/SPTBN4/KCNH6/CACNA1B/KCNIP2/EHD3/CTNNA3/POPDC2/ATP2B2/TH/CACNG3/RYR1/ADRA1B/CORIN	28
GO:0017157	regulation of exocytosis	24/645	186/17653	8.09907e-08	9.24276e-06	8.48917e-06	SYT4/RIMS2/HAP1/RAB3B/CPLX2/CDK5R2/SYT7/SYT13/KCNB1/TRIM9/CACNA1H/SYT17/RAB3C/NAPB/SYT11/SYT5/STX1A/NLGN1/STXBP5L/CPLX1/SYT14/SYT10/SYT2/SYT16	24
GO:0001505	regulation of neurotransmitter levels	32/645	308/17653	1.11493e-07	1.23495e-05	1.13426e-05	SYT4/RIMS2/SNAP25/RAB3B/CPLX2/GCH1/SYT7/UNC13A/SYT13/GRM4/TRIM9/SYT17/NRXN1/NAPB/SYT11/CHRNA3/SYT5/STX1A/NLGN1/GAD1/CPLX1/SYT14/CACNA1B/PDE1B/TPH2/GABRA2/TH/SYT10/TRH/ASIC1/SYT2/SYT16	32
GO:0010975	regulation of neuron projection development	40/645	450/17653	2.12933e-07	2.29116e-05	2.10436e-05	SYT4/RIMS2/SNAP25/SPOCK1/NDRG4/UNC13A/CRMP1/INPP5F/MAPT/CDK5R1/SYT17/NEFL/MAGI2/DNM3/ARHGAP44/CNTN1/TIAM1/CAMK2B/CHRNA3/DPYSL3/ATP8A2/NLGN1/FSTL4/ZNF365/KNDC1/DSCAM/CHN1/SEMA3E/EFNB3/RTN4RL1/CDH2/PACSIN1/CHRNB2/SHANK1/PTPRO/CPNE9/SLITRK1/SYT2/HECW1/SLC39A12	40
GO:0061337	cardiac conduction	20/645	143/17653	2.60286e-07	2.72288e-05	2.50087e-05	SCN3B/CACNA1D/CACNA1C/KCNH2/PDE4D/CACNA2D2/ATP1A3/CACNA2D3/KCNA5/KCNJ3/SLC8A3/SPTBN4/KCNH6/KCNIP2/EHD3/CTNNA3/ATP2B2/CACNG3/RYR1/CORIN	20
GO:0036465	synaptic vesicle recycling	12/645	52/17653	2.76211e-07	2.81138e-05	2.58216e-05	FGF14/SYT7/SH3GL2/SYT17/DNAJC6/SYP/DNM3/SYT11/SYT5/NLGN1/PACSIN1/SYT2	12
GO:1903522	regulation of blood circulation	30/645	290/17653	3.05312e-07	3.02066e-05	2.77438e-05	GCH1/SCN3B/GNAO1/CACNA1D/CACNA1H/KCNMB2/CACNA1C/KCNH2/PDE4D/CACNA2D2/EDN3/ATP1A3/CACNA2D3/KCNA5/KCNJ3/SLC8A3/SPTBN4/KCNH6/CACNA1B/KCNIP2/OXTR/EHD3/CTNNA3/POPDC2/ATP2B2/TH/CACNG3/RYR1/ADRA1B/CORIN	30
GO:0035249	synaptic transmission, glutamatergic	16/645	95/17653	3.15874e-07	3.02066e-05	2.77438e-05	GRIA2/UNC13A/GRM4/NRXN1/NAPB/CNIH2/NLGN1/GRIA3/GRIK2/CDH2/SLC17A6/SHANK1/OXTR/GRIA1/GRM1/CACNG3	16
GO:0060047	heart contraction	29/645	275/17653	3.20835e-07	3.02066e-05	2.77438e-05	GCH1/SCN3B/GNAO1/CACNA1D/CACNA1H/CACNA1C/KCNH2/PDE4D/CACNA2D2/EDN3/ATP1A3/CACNA2D3/KCNA5/KCNJ3/SLC8A3/SPTBN4/KCNH6/CACNA1B/KCNIP2/EHD3/CTNNA3/POPDC2/ATP2B2/TH/CACNG3/TNNT1/RYR1/ADRA1B/CORIN	29
GO:0060079	excitatory postsynaptic potential	17/645	108/17653	3.71352e-07	3.41101e-05	3.1329e-05	RIMS2/GRIA2/NRXN1/CELF4/CHRNA3/STX1A/NLGN1/GRIA3/CHRNA5/GRIK2/CHRNB2/SHANK1/GLRA3/CHRNA2/GRIA1/P2RX6/TMEM108	17
GO:0003015	heart process	29/645	278/17653	4.03248e-07	3.61579e-05	3.32099e-05	GCH1/SCN3B/GNAO1/CACNA1D/CACNA1H/CACNA1C/KCNH2/PDE4D/CACNA2D2/EDN3/ATP1A3/CACNA2D3/KCNA5/KCNJ3/SLC8A3/SPTBN4/KCNH6/CACNA1B/KCNIP2/EHD3/CTNNA3/POPDC2/ATP2B2/TH/CACNG3/TNNT1/RYR1/ADRA1B/CORIN	29
GO:1903305	regulation of regulated secretory pathway	18/645	122/17653	4.58661e-07	4.01702e-05	3.6895e-05	SYT4/RIMS2/CDK5R2/SYT7/SYT13/KCNB1/TRIM9/CACNA1H/SYT17/NAPB/SYT11/SYT5/STX1A/NLGN1/SYT14/SYT10/SYT2/SYT16	18
GO:0030900	forebrain development	34/645	366/17653	6.4172e-07	5.49254e-05	5.04471e-05	HAP1/CDK5R2/GHRH/PAX6/CDK5R1/ISL1/GNAO1/SSTR1/SLIT1/NEFL/WNT4/CHD5/ATP1A3/SLC4A10/SLC8A3/RTN4RL1/SSTR3/CDH2/NR0B1/CHRNB2/KCNC1/KIRREL3/OXTR/ASCL1/EPHA5/TBX19/TAL2/TMEM108/TH/KIF14/NRG3/ALK/POU4F1/OTP	34
GO:0007416	synapse assembly	20/645	153/17653	7.86459e-07	6.58179e-05	6.04515e-05	DNER/SLIT1/MAGI2/DNM3/NRXN1/NLGN1/BSN/DSCAM/GHSR/PCDHB9/CDH2/SYNDIG1/CHRNB2/KIRREL3/SLITRK6/SHANK1/OXTR/LRRTM2/SLITRK1/POU4F1	20
GO:0045956	positive regulation of calcium ion-dependent exocytosis	8/645	23/17653	9.16765e-07	7.50552e-05	6.89357e-05	SYT4/CDK5R2/SYT7/KCNB1/CACNA1H/STX1A/NLGN1/SYT10	8
GO:0061564	axon development	41/645	497/17653	1.06892e-06	8.56497e-05	7.86664e-05	NEFM/UCHL1/KIF5C/CELSR3/CRMP1/INPP5F/MAPT/PAX6/CDK5R1/ISL1/CTNNA2/NFASC/SLIT1/NEFL/NRXN1/TIAM1/ATP8A2/FSTL4/NREP/DSCAM/PLPPR4/GAP43/CHN1/DSCAML1/SEMA3E/EFNB3/RTN4RL1/CDH2/SPTBN4/CHRNB2/SLITRK6/TRIM46/PTPRO/EPHA5/DPYSL5/KIF5A/RNF165/LRFN2/SLITRK1/LINGO4/POU4F1	41
GO:0051668	localization within membrane	17/645	118/17653	1.34128e-06	0.000105235	9.66545e-05	SNAP25/KIF5C/REEP2/NSG1/MAGI2/DNM3/ARHGAP44/NRXN1/SEC31B/CNIH2/NLGN1/ANKS1B/GRIK2/CDH2/SHISA7/KIF5A/CACNG3	17
GO:0030073	insulin secretion	23/645	202/17653	1.42158e-06	0.000109258	0.00010035	RIMS2/SNAP25/VGF/RFX6/PTPRN/SYT7/KCNB1/ISL1/CACNA1D/GIPR/NRXN1/CACNA1C/TIAM1/ILDR2/STX1A/CACNA2D2/KCNA5/GHSR/STXBP5L/CPLX1/EPHA5/SSTR5/TRH	23
GO:0051656	establishment of organelle localization	38/645	450/17653	1.51837e-06	0.000114364	0.000105039	SYT4/RIMS2/SNAP25/HAP1/UCHL1/KIF5C/CPLX2/SYT7/UNC13A/SYT13/MAPT/PAX6/TRIM9/SYT17/SLIT1/DYNC1I1/NEFL/DNM3/FMN2/NAPB/SYT11/SYT5/STX1A/CNIH2/KIF3C/NLGN1/RASGRP1/CPLX1/SYT14/AP3B2/TRIM46/KIF5A/GRIA1/KIF14/CENPQ/SYT10/SYT2/SYT16	38
GO:0048488	synaptic vesicle endocytosis	10/645	41/17653	1.59039e-06	0.00011744	0.000107864	SH3GL2/SYT17/DNAJC6/SYP/DNM3/SYT11/SYT5/NLGN1/PACSIN1/SYT2	10
GO:0097120	receptor localization to synapse	9/645	33/17653	1.92703e-06	0.000139561	0.000128182	SNAP25/KIF5C/NSG1/ARHGAP44/CNIH2/NLGN1/ANKS1B/KIF5A/CACNG3	9
GO:0030072	peptide hormone secretion	25/645	243/17653	3.24956e-06	0.000230903	0.000212077	RIMS2/SNAP25/VGF/RFX6/PTPRN/SYT7/GHRH/KCNB1/ISL1/CACNA1D/GIPR/NRXN1/CACNA1C/TIAM1/ILDR2/STX1A/CACNA2D2/EDN3/KCNA5/GHSR/STXBP5L/CPLX1/EPHA5/SSTR5/TRH	25
GO:0001508	action potential	18/645	141/17653	3.91758e-06	0.000267742	0.000245912	SCN3B/KCNB1/CACNA1D/CACNA1H/KCNMB2/CACNA1C/KCNH2/KCNA5/KCNJ3/GRIK2/NALCN/AKAP6/SCN2A/CACNA1B/KCNIP2/HCN2/CHRNB2/CTNNA3	18
GO:0046928	regulation of neurotransmitter secretion	11/645	55/17653	3.93494e-06	0.000267742	0.000245912	SYT4/RIMS2/CPLX2/UNC13A/NAPB/SYT11/CHRNA3/STX1A/NLGN1/CPLX1/ASIC1	11
GO:0051961	negative regulation of nervous system development	27/645	278/17653	3.98129e-06	0.000267742	0.000245912	SYT4/SPOCK1/CRMP1/INPP5F/PAX6/CDK5R1/ISL1/BRINP1/SLIT1/DNM3/GPR173/NKX2-2/DPYSL3/NLGN1/FSTL4/ZNF365/SEMA3E/EFNB3/RTN4RL1/CEND1/PTPRO/ASCL1/NKX6-2/MYCN/DISP3/NRG3/DLL3	27
GO:0035418	protein localization to synapse	9/645	36/17653	4.26412e-06	0.000281731	0.000258761	SNAP25/KIF5C/MAPT/NSG1/ARHGAP44/NRXN1/NLGN1/BSN/SHANK1	9
GO:0051588	regulation of neurotransmitter transport	14/645	90/17653	4.5627e-06	0.000296261	0.000272106	SYT4/RIMS2/RAB3B/CPLX2/UNC13A/SV2A/NAPB/SYT11/CHRNA3/STX1A/NLGN1/CPLX1/TRH/ASIC1	14
GO:0022037	metencephalon development	15/645	103/17653	4.86931e-06	0.00031081	0.000285469	HAP1/SEZ6L/CDK5R2/CDK5R1/SSTR1/CNTN1/ZNF365/KNDC1/SSTR3/CEND1/KCNC1/ASCL1/KIF14/MYO16/KLHL1	15
GO:0007409	axonogenesis	37/645	456/17653	5.26333e-06	0.000330362	0.000303426	UCHL1/KIF5C/CELSR3/CRMP1/MAPT/PAX6/CDK5R1/ISL1/CTNNA2/NFASC/SLIT1/NEFL/NRXN1/TIAM1/ATP8A2/FSTL4/DSCAM/PLPPR4/GAP43/CHN1/DSCAML1/SEMA3E/EFNB3/CDH2/SPTBN4/CHRNB2/SLITRK6/TRIM46/PTPRO/EPHA5/DPYSL5/KIF5A/RNF165/LRFN2/SLITRK1/LINGO4/POU4F1	37
GO:0050806	positive regulation of synaptic transmission	18/645	146/17653	6.44537e-06	0.000397922	0.000365479	RIMS2/SNAP25/HAP1/RAB3B/UNC13A/NSG1/NRXN1/STX1A/NLGN1/GRIK2/SLC8A3/SLC24A2/CHRNB2/SHANK1/SHISA7/OXTR/LRRTM2/CACNG3	18
GO:0021549	cerebellum development	14/645	94/17653	7.69068e-06	0.000467147	0.000429059	HAP1/SEZ6L/CDK5R2/CDK5R1/SSTR1/CNTN1/ZNF365/KNDC1/SSTR3/CEND1/KCNC1/KIF14/MYO16/KLHL1	14
GO:0046879	hormone secretion	28/645	306/17653	8.28704e-06	0.000495381	0.000454991	RIMS2/SNAP25/VGF/RFX6/PTPRN/SYT7/GHRH/KCNB1/ISL1/CACNA1D/SCG5/GIPR/NRXN1/CACNA1C/TIAM1/CHRNA3/ILDR2/STX1A/CACNA2D2/EDN3/KCNA5/GHSR/STXBP5L/CPLX1/GALR1/EPHA5/SSTR5/TRH	28
GO:0050768	negative regulation of neurogenesis	25/645	259/17653	1.00353e-05	0.000590514	0.000542368	SYT4/SPOCK1/CRMP1/INPP5F/PAX6/CDK5R1/ISL1/BRINP1/DNM3/GPR173/NKX2-2/DPYSL3/NLGN1/FSTL4/ZNF365/SEMA3E/EFNB3/RTN4RL1/PTPRO/ASCL1/NKX6-2/MYCN/DISP3/NRG3/DLL3	25
GO:0007613	memory	15/645	110/17653	1.10749e-05	0.00064166	0.000589344	SYT4/MAPT/BRINP1/RASGRF1/JPH3/ATP1A3/SLC8A3/SLC24A2/CHRNB2/SHANK1/SHISA7/OXTR/GRIA1/TH/ASIC1	15
GO:0050905	neuromuscular process	14/645	98/17653	1.25877e-05	0.00071826	0.000659698	UCHL1/GCH1/CTNNA2/NEFL/NRXN1/ATP8A2/JPH3/JPH4/SLITRK6/SHANK1/NKX6-2/PCDH15/TMEM150C/POU4F1	14
GO:0097484	dendrite extension	8/645	32/17653	1.46958e-05	0.000826037	0.000758688	SYT4/RIMS2/UNC13A/SH3GL2/SYT17/CPNE9/TMEM108/SYT2	8
GO:0006936	muscle contraction	30/645	352/17653	1.60663e-05	0.000889792	0.000817244	SCN3B/GNAO1/CACNA1D/CACNA1H/CACNA1C/KCNH2/CHRNA3/ATP8A2/PDE4D/EDN3/ATP1A3/KCNA5/GHSR/KCNJ3/SLC8A3/KCNB2/KCNIP2/CHRNB2/OXTR/PGAM2/STAC/EHD3/P2RX6/MYL7/CTNNA3/MB/ACTA1/TNNT1/RYR1/ADRA1B	30
GO:0009914	hormone transport	28/645	318/17653	1.69369e-05	0.000924412	0.000849042	RIMS2/SNAP25/VGF/RFX6/PTPRN/SYT7/GHRH/KCNB1/ISL1/CACNA1D/SCG5/GIPR/NRXN1/CACNA1C/TIAM1/CHRNA3/ILDR2/STX1A/CACNA2D2/EDN3/KCNA5/GHSR/STXBP5L/CPLX1/GALR1/EPHA5/SSTR5/TRH	28
GO:0021536	diencephalon development	12/645	76/17653	1.86389e-05	0.00100277	0.000921014	HAP1/GHRH/PAX6/ISL1/WNT4/NR0B1/CHRNB2/KCNC1/TBX19/TAL2/POU4F1/OTP	12
GO:0098693	regulation of synaptic vesicle cycle	9/645	43/17653	2.03218e-05	0.00107791	0.000990026	RIMS2/FGF14/MAGI2/DNM3/NAPB/SYT11/STX1A/NLGN1/CDH2	9
GO:0030902	hindbrain development	17/645	145/17653	2.25575e-05	0.00117988	0.00108368	HAP1/SEZ6L/CDK5R2/CDK5R1/CTNNA2/SSTR1/CNTN1/ZNF365/KNDC1/SSTR3/CEND1/KCNC1/ASCL1/KIF14/MYO16/KLHL1/POU4F1	17
GO:0003012	muscle system process	35/645	450/17653	2.32336e-05	0.0011986	0.00110087	INPP5F/SCN3B/GNAO1/CACNA1D/CACNA1H/CACNA1C/KCNH2/TIAM1/CAMK2B/CHRNA3/ATP8A2/PDE4D/EDN3/ATP1A3/KCNA5/GHSR/KCNJ3/SLC8A3/KCNB2/AKAP6/KCNIP2/CHRNB2/OXTR/PGAM2/STAC/EHD3/P2RX6/MYL7/CTNNA3/MSTN/MB/ACTA1/TNNT1/RYR1/ADRA1B	35
GO:0050803	regulation of synapse structure or activity	19/645	176/17653	2.46854e-05	0.00125629	0.00115386	CDK5R1/CTNNA2/SLIT1/DNM3/ARHGAP44/NRXN1/TIAM1/CAMK2B/NLGN1/GHSR/CDH2/SYNDIG1/CHRNB2/SLC17A6/SLITRK6/SHISA7/OXTR/LRRTM2/SLITRK1	19
GO:0008088	axo-dendritic transport	10/645	55/17653	2.6163e-05	0.00131373	0.00120662	HAP1/UCHL1/KIF5C/MAPT/NEFL/CNIH2/AP3B2/TRIM46/KIF5A/TMEM108	10
GO:0035235	ionotropic glutamate receptor signaling pathway	7/645	26/17653	3.01664e-05	0.00149483	0.00137295	GRIA2/CDK5R1/TIAM1/GRIA3/ATP1A3/GRIK2/GRIA1	7
GO:0050807	regulation of synapse organization	18/645	165/17653	3.48649e-05	0.00170521	0.00156618	CDK5R1/CTNNA2/SLIT1/DNM3/ARHGAP44/NRXN1/TIAM1/CAMK2B/NLGN1/GHSR/CDH2/SYNDIG1/CHRNB2/SLITRK6/SHISA7/OXTR/LRRTM2/SLITRK1	18
GO:0086091	regulation of heart rate by cardiac conduction	8/645	36/17653	3.71569e-05	0.00179401	0.00164774	SCN3B/CACNA1D/CACNA1C/KCNH2/KCNA5/KCNJ3/KCNH6/CTNNA3	8
GO:1903861	positive regulation of dendrite extension	6/645	19/17653	4.19613e-05	0.00200033	0.00183724	SYT4/RIMS2/UNC13A/SYT17/CPNE9/SYT2	6
GO:0002027	regulation of heart rate	13/645	97/17653	5.08738e-05	0.00239488	0.00219962	GCH1/SCN3B/CACNA1D/CACNA1C/KCNH2/PDE4D/EDN3/KCNA5/KCNJ3/SPTBN4/KCNH6/CTNNA3/POPDC2	13
GO:0015837	amine transport	12/645	84/17653	5.20311e-05	0.00241913	0.00222189	SYT4/RAB3B/SYT7/SV2A/KCNB1/CHRNA3/STX1A/GHSR/CHRNB2/OXTR/TH/TRH	12
GO:0050796	regulation of insulin secretion	18/645	172/17653	6.05096e-05	0.00276266	0.00253741	SNAP25/RFX6/SYT7/KCNB1/ISL1/CACNA1D/GIPR/NRXN1/CACNA1C/TIAM1/STX1A/CACNA2D2/KCNA5/GHSR/STXBP5L/EPHA5/SSTR5/TRH	18
GO:0086010	membrane depolarization during action potential	9/645	49/17653	6.08871e-05	0.00276266	0.00253741	SCN3B/CACNA1D/CACNA1H/CACNA1C/KCNH2/NALCN/SCN2A/CACNA1B/HCN2	9
GO:0032409	regulation of transporter activity	23/645	255/17653	6.5242e-05	0.00292501	0.00268653	HAP1/FGF14/SCN3B/CACNA1D/RASGRF1/TCAF2/KCTD7/PON1/CNIH2/NLGN1/JPH3/PDE4D/SYNGR3/AKAP6/KCNIP2/JPH4/KCNC1/SHANK1/SHISA7/STAC/EHD3/CACNG3/HECW1	23
GO:0051962	positive regulation of nervous system development	36/645	493/17653	6.67256e-05	0.00295634	0.0027153	SYT4/RIMS2/HAP1/NDRG4/UNC13A/MAPT/PAX6/PCP4/BRINP1/SYT17/NEFL/MAGI2/CNTN1/NRXN1/TIAM1/CAMK2B/NKX2-2/DPYSL3/ATP8A2/NLGN1/ZNF365/NAP1L2/DSCAM/SYNDIG1/PACSIN1/SLITRK6/SHANK1/OXTR/ASCL1/NKX6-2/LRRTM2/CPNE9/SLITRK1/VEGFC/SYT2/OTP	36
GO:0007156	homophilic cell adhesion via plasma membrane adhesion molecules	17/645	158/17653	6.79969e-05	0.00297763	0.00273486	CELSR3/PCDH20/CDHR1/DSCAM/PCDH10/CDH10/DSCAML1/PCDH19/CDH22/PCDHB9/CDH2/KIRREL3/CDH12/PCDH15/PCDHA7/CD226/PCDH11Y	17
GO:0006814	sodium ion transport	21/645	223/17653	7.24708e-05	0.00313707	0.0028813	SCN3B/CACNA1H/CNTN1/ATP1A3/SLC4A10/SLC4A8/SLC8A3/ASIC3/NALCN/SLC24A2/SCN2A/SPTBN4/HCN2/SLC17A6/CAPS2/SLC24A3/SLC12A1/ASIC1/SLC10A4/TRPM5/HECW1	21
GO:0007611	learning or memory	22/645	240/17653	7.35811e-05	0.00314894	0.0028922	SYT4/SNAP25/NDRG4/MAPT/BRINP1/NRXN1/RASGRF1/JPH3/ATP1A3/GHSR/SLC8A3/SLC24A2/JPH4/CHRNB2/PDE1B/SHANK1/SHISA7/OXTR/GRIA1/TH/ASIC1/RAG1	22
GO:0099173	postsynapse organization	13/645	102/17653	8.64031e-05	0.00365611	0.00335802	CDK5R1/MAGI2/DNM3/ARHGAP44/NRXN1/TIAM1/CAMK2B/NLGN1/ZNF365/CDH2/SHANK1/SHISA7/TMEM108	13
GO:0046883	regulation of hormone secretion	23/645	261/17653	9.29953e-05	0.00389134	0.00357407	SNAP25/RFX6/SYT7/GHRH/KCNB1/ISL1/CACNA1D/SCG5/GIPR/NRXN1/CACNA1C/TIAM1/CHRNA3/STX1A/CACNA2D2/EDN3/KCNA5/GHSR/STXBP5L/GALR1/EPHA5/SSTR5/TRH	23
GO:0015850	organic hydroxy compound transport	21/645	228/17653	9.9556e-05	0.00412009	0.00378416	SYT4/RAB3B/SYT7/ABCG1/KCNB1/SLC2A13/OSBPL6/STX1A/PON1/EMB/GHSR/ASIC3/NPC1L1/GALR1/ABCG2/CHRNB2/AKR1C4/OXTR/SLCO1B3/SLC10A4/FABP6	21
GO:0051954	positive regulation of amine transport	7/645	31/17653	0.000102862	0.00421062	0.00386731	SYT4/RAB3B/KCNB1/STX1A/CHRNB2/OXTR/TRH	7
GO:1903859	regulation of dendrite extension	6/645	22/17653	0.00010507	0.00425108	0.00390448	SYT4/RIMS2/UNC13A/SYT17/CPNE9/SYT2	6
GO:0051952	regulation of amine transport	11/645	77/17653	0.000106108	0.00425108	0.00390448	SYT4/RAB3B/SYT7/SV2A/KCNB1/CHRNA3/STX1A/GHSR/CHRNB2/OXTR/TRH	11
GO:0048813	dendrite morphogenesis	15/645	134/17653	0.000114883	0.00455419	0.00418287	CDK5R1/CTNNA2/DNM3/MAP6/ARHGAP44/TIAM1/CAMK2B/CHRNA3/NLGN1/ZNF365/KNDC1/DSCAM/CHRNB2/SHANK1/HECW1	15
GO:0007218	neuropeptide signaling pathway	13/645	105/17653	0.000116706	0.00457826	0.00420498	SSTR1/CPE/SCG5/MCHR1/PCSK1N/NPW/SSTR3/GALR1/GPR19/GLRA3/SORCS2/NXPH3/SSTR5	13
GO:1900449	regulation of glutamate receptor signaling pathway	8/645	42/17653	0.00011946	0.004638	0.00425985	UNC13A/RASGRF1/CNIH2/NLGN1/SHANK1/SHISA7/FRRS1L/CACNG3	8
GO:0010721	negative regulation of cell development	25/645	301/17653	0.000121277	0.00466051	0.00428053	SYT4/SPOCK1/CRMP1/INPP5F/PAX6/CDK5R1/ISL1/BRINP1/DNM3/GPR173/NKX2-2/DPYSL3/NLGN1/FSTL4/ZNF365/SEMA3E/EFNB3/RTN4RL1/PTPRO/ASCL1/NKX6-2/MYCN/DISP3/NRG3/DLL3	25
GO:0060627	regulation of vesicle-mediated transport	35/645	490/17653	0.000129545	0.00492796	0.00452617	SYT4/RIMS2/HAP1/RAB3B/CPLX2/SNAP91/NDRG4/CDK5R2/SYT7/SYT13/INPP5F/KCNB1/TRIM9/SH3GL2/CACNA1H/SYT17/CALY/DNAJC6/MAGI2/RAB3C/SGSM1/NAPB/SYT11/SYT5/STX1A/CNIH2/NLGN1/STXBP5L/CPLX1/SYT14/PACSIN1/LRRTM2/SYT10/SYT2/SYT16	35
GO:0008344	adult locomotory behavior	11/645	79/17653	0.00013435	0.00505961	0.00464709	UCHL1/SEZ6L/INPP5F/ATP1A3/ADAM22/EFNB3/CEND1/SPTBN4/SLITRK6/TRH/KLHL1	11
GO:0048172	regulation of short-term neuronal synaptic plasticity	5/645	15/17653	0.000141909	0.00518864	0.00476559	SYT4/UNC13A/SYP/GRIK2/SHISA7	5
GO:0097106	postsynaptic density organization	5/645	15/17653	0.000141909	0.00518864	0.00476559	NRXN1/NLGN1/CDH2/SHANK1/TMEM108	5
GO:0099084	postsynaptic specialization organization	5/645	15/17653	0.000141909	0.00518864	0.00476559	NRXN1/NLGN1/CDH2/SHANK1/TMEM108	5
GO:0048665	neuron fate specification	7/645	33/17653	0.000156831	0.0056791	0.00521607	PAX6/MYT1L/ISL1/NKX2-2/ASCL1/NKX6-2/POU4F1	7
GO:0090276	regulation of peptide hormone secretion	19/645	203/17653	0.000170786	0.00612551	0.00562608	SNAP25/RFX6/SYT7/GHRH/KCNB1/ISL1/CACNA1D/GIPR/NRXN1/CACNA1C/TIAM1/STX1A/CACNA2D2/KCNA5/GHSR/STXBP5L/EPHA5/SSTR5/TRH	19
GO:0070588	calcium ion transmembrane transport	25/645	308/17653	0.000173754	0.00617317	0.00566986	HAP1/FGF14/CACNA1D/CACNA1H/CACNA1C/JPH3/PDE4D/CACNA2D2/CACNA2D3/SLC8A3/NALCN/SLC24A2/AKAP6/CACNA1B/JPH4/STAC/SLC24A3/CEMIP/EHD3/DHRS7C/ATP2B2/CACNG3/ASIC1/TRPM5/RYR1	25
GO:0021953	central nervous system neuron differentiation	17/645	171/17653	0.000180374	0.00634849	0.00583088	SPOCK1/MAPT/PAX6/ISL1/NKX2-2/CHD5/KNDC1/SLC4A10/CEND1/SPTBN4/CHRNB2/ASCL1/NKX6-2/MDGA2/POU4F1/WNT2/OTP	17
GO:0051966	regulation of synaptic transmission, glutamatergic	10/645	69/17653	0.00019217	0.00670103	0.00615467	UNC13A/GRM4/NRXN1/NLGN1/GRIK2/CDH2/SHANK1/OXTR/GRM1/CACNG3	10
GO:0050890	cognition	23/645	277/17653	0.000224738	0.00773981	0.00710876	SYT4/SNAP25/NDRG4/MAPT/BRINP1/NRXN1/RASGRF1/JAKMIP1/JPH3/ATP1A3/GHSR/SLC8A3/SLC24A2/JPH4/CHRNB2/PDE1B/SHANK1/SHISA7/OXTR/GRIA1/TH/ASIC1/RAG1	23
GO:0060384	innervation	6/645	25/17653	0.000227126	0.00773981	0.00710876	GABRB3/UNC13A/ISL1/SLITRK6/RNF165/POU4F1	6
GO:0098742	cell-cell adhesion via plasma-membrane adhesion molecules	21/645	242/17653	0.000228806	0.00773981	0.00710876	CELSR3/NRXN1/PCDH20/NLGN1/CDHR1/DSCAM/PCDH10/CDH10/DSCAML1/PCDH19/CDH22/PCDHB9/CDH2/KIRREL3/TENM2/CDH12/ARVCF/PCDH15/PCDHA7/CD226/PCDH11Y	21
GO:0051932	synaptic transmission, GABAergic	8/645	46/17653	0.000232235	0.00773981	0.00710876	HAP1/NLGN1/GABRG2/GABRG1/OXTR/GABRA2/CNTNAP4/GABRG3	8
GO:0098930	axonal transport	8/645	46/17653	0.000232235	0.00773981	0.00710876	HAP1/UCHL1/MAPT/NEFL/CNIH2/AP3B2/TRIM46/TMEM108	8
GO:2001257	regulation of cation channel activity	16/645	159/17653	0.000240912	0.00795854	0.00730966	HAP1/FGF14/RASGRF1/CNIH2/NLGN1/JPH3/PDE4D/AKAP6/KCNIP2/JPH4/KCNC1/SHANK1/SHISA7/STAC/EHD3/CACNG3	16
GO:0050769	positive regulation of neurogenesis	31/645	430/17653	0.000263857	0.00864075	0.00793625	SYT4/RIMS2/HAP1/NDRG4/UNC13A/MAPT/PAX6/PCP4/BRINP1/SYT17/NEFL/MAGI2/CNTN1/TIAM1/CAMK2B/NKX2-2/DPYSL3/ATP8A2/NLGN1/ZNF365/NAP1L2/DSCAM/PACSIN1/SHANK1/ASCL1/NKX6-2/CPNE9/SLITRK1/VEGFC/SYT2/OTP	31
GO:0099068	postsynapse assembly	5/645	17/17653	0.000275168	0.00893347	0.0082051	MAGI2/NRXN1/NLGN1/CDH2/SHANK1	5

## Sheet: down-regulated
Table S2	GO terms in gene ontology analysis of down-regulated DEGs in neoplastic tissues versus non-neoplastic tissues
ID	Down-regulated gene	GeneRatio	BgRatio	p-value	p.adjust	qvalue	geneID	Count
GO:0007586	digestion	22/419	134/17653	8.21048e-13	2.99929e-09	2.69477e-09	MUC6/PRSS3/PNLIPRP2/SERPINA3/PRSS2/AMY2A/CEL/CTRB2/CLPS/AQP1/PNLIP/PRSS1/SGK1/CTRB1/KCNQ1/PGC/CLPSL1/GHRL/TFF1/HAMP/AQP5/GKN1	22
GO:0019730	antimicrobial humoral response	17/419	108/17653	6.65179e-10	1.21495e-06	1.09159e-06	REG1B/REG3G/RARRES2/PRSS3/DEFB1/REG3A/PRSS2/PLA2G1B/REG1A/DMBT1/CXCL6/JCHAIN/LTF/PGC/LCN2/FGA/ITLN1	17
GO:0006959	humoral immune response	25/419	329/17653	3.41194e-07	0.000289405	0.000260022	REG1B/REG3G/RARRES2/PRSS3/DEFB1/REG3A/PRSS2/PLA2G1B/REG1A/DMBT1/C6/CXCL6/JCHAIN/CCL2/SERPING1/LTF/CFB/C3/PGC/LCN2/FGA/CRP/ITLN1/IL6/C4BPA	25
GO:0042119	neutrophil activation	32/419	498/17653	3.62453e-07	0.000289405	0.000260022	ANPEP/PRSS3/SERPINA3/OLFM4/P2RX1/PRSS2/TCN1/MGST1/TMEM63A/CXCL6/IQGAP2/DNASE1/TCIRG1/CXCL1/GSTP1/CNN2/LTF/CXCL8/PIGR/C3/LRMP/LCN2/ORM1/ORM2/LRG1/ANXA3/PTX3/CEACAM6/UNC13D/CRISP3/PYGL/IL18	32
GO:0002446	neutrophil mediated immunity	32/419	500/17653	3.9612e-07	0.000289405	0.000260022	ANPEP/PRSS3/SERPINA3/OLFM4/P2RX1/PRSS2/PLA2G1B/TCN1/MGST1/TMEM63A/CXCL6/IQGAP2/DNASE1/TCIRG1/CXCL1/GSTP1/CNN2/LTF/PIGR/C3/LRMP/LCN2/ORM1/ORM2/LRG1/ANXA3/PTX3/CEACAM6/UNC13D/CRISP3/IL6/PYGL	32
GO:0097530	granulocyte migration	14/419	119/17653	8.89663e-07	0.000443473	0.000398447	RARRES2/PLA2G1B/CXCL17/CXCL6/EDN1/CCL2/CXCL1/CXCL3/CXCL2/CXCL8/S100A14/SAA1/EDN2/UMOD	14
GO:0002526	acute inflammatory response	19/419	215/17653	9.54398e-07	0.000443473	0.000398447	REG3G/KLK1/REG3A/SERPINA3/NUPR1/C6/DNASE1/GSTP1/SERPING1/CFB/C3/ORM1/ORM2/SAA1/HAMP/CRP/IL6/HPR/C4BPA	19
GO:0002690	positive regulation of leukocyte chemotaxis	12/419	87/17653	9.71198e-07	0.000443473	0.000398447	RARRES2/CXCL17/CXCL6/EDN1/CXCL1/CXCL3/CXCL2/CXCL11/CXCL8/S100A14/EDN2/IL6	12
GO:0071621	granulocyte chemotaxis	13/419	105/17653	1.21594e-06	0.000491179	0.000441309	RARRES2/PLA2G1B/CXCL17/CXCL6/EDN1/CCL2/CXCL1/CXCL3/CXCL2/CXCL8/S100A14/SAA1/EDN2	13
GO:0071622	regulation of granulocyte chemotaxis	9/419	47/17653	1.34459e-06	0.000491179	0.000441309	RARRES2/CXCL17/CXCL6/EDN1/CXCL1/CXCL3/CXCL2/CXCL8/S100A14	9
GO:0006953	acute-phase response	9/419	48/17653	1.62051e-06	0.000538155	0.000483516	REG3G/REG3A/SERPINA3/ORM1/ORM2/SAA1/HAMP/CRP/IL6	9
GO:0002688	regulation of leukocyte chemotaxis	13/419	111/17653	2.29973e-06	0.000700075	0.000628996	RARRES2/CXCL17/CXCL6/EDN1/CCL2/CXCL1/CXCL3/CXCL2/CXCL11/CXCL8/S100A14/EDN2/IL6	13
GO:0002283	neutrophil activation involved in immune response	29/419	488/17653	6.0377e-06	0.00169659	0.00152434	ANPEP/PRSS3/SERPINA3/OLFM4/P2RX1/PRSS2/TCN1/MGST1/TMEM63A/IQGAP2/DNASE1/TCIRG1/CXCL1/GSTP1/CNN2/LTF/PIGR/C3/LRMP/LCN2/ORM1/ORM2/LRG1/ANXA3/PTX3/CEACAM6/UNC13D/CRISP3/PYGL	29
GO:0002687	positive regulation of leukocyte migration	13/419	123/17653	7.27196e-06	0.0018536	0.0016654	RARRES2/CXCL17/CXCL6/EDN1/CXCL1/CXCL3/CXCL2/CXCL11/CXCL8/S100A14/EDN2/IL6/MADCAM1	13
GO:0071624	positive regulation of granulocyte chemotaxis	7/419	32/17653	8.13172e-06	0.0018536	0.0016654	CXCL6/EDN1/CXCL1/CXCL3/CXCL2/CXCL8/S100A14	7
GO:0006749	glutathione metabolic process	9/419	58/17653	8.34323e-06	0.0018536	0.0016654	GSTA2/GSTA1/GGT6/MGST1/DPEP1/GSTP1/GSTA5/GGT1/OPLAH	9
GO:0009235	cobalamin metabolic process	6/419	22/17653	9.32272e-06	0.0018536	0.0016654	PRSS3/CTRC/CTRB2/TCN1/PRSS1/CTRB1	6
GO:0055123	digestive system development	14/419	145/17653	9.37365e-06	0.0018536	0.0016654	RARRES2/PTF1A/GATA4/SFRP5/EPHB3/PDGFC/KLF5/HNF1B/GATA6/CXCL8/AGR2/GATA2/SMO/WNT11	14
GO:0061844	antimicrobial humoral immune response mediated by antimicrobial peptide	9/419	59/17653	9.64096e-06	0.0018536	0.0016654	REG1B/REG3G/DEFB1/REG3A/PLA2G1B/REG1A/CXCL6/LTF/PGC	9
GO:0006575	cellular modified amino acid metabolic process	16/419	188/17653	1.10918e-05	0.00202591	0.00182022	GATM/GSTA2/PLA2G1B/GSTA1/GGT6/MGST1/DPEP1/HPN/GSTP1/FOLR1/SARDH/GSTA5/MBOAT1/GGT1/PLA2G10/OPLAH	16
GO:0022600	digestive system process	11/419	94/17653	1.39174e-05	0.00242097	0.00217516	MUC6/SERPINA3/CEL/AQP1/PNLIP/SGK1/KCNQ1/GHRL/TFF1/HAMP/AQP5	11
GO:0043312	neutrophil degranulation	28/419	485/17653	1.48989e-05	0.00247389	0.00222272	ANPEP/PRSS3/SERPINA3/OLFM4/P2RX1/PRSS2/TCN1/MGST1/TMEM63A/IQGAP2/TCIRG1/CXCL1/GSTP1/CNN2/LTF/PIGR/C3/LRMP/LCN2/ORM1/ORM2/LRG1/ANXA3/PTX3/CEACAM6/UNC13D/CRISP3/PYGL	28
GO:0048565	digestive tract development	13/419	133/17653	1.70671e-05	0.0027107	0.00243547	RARRES2/GATA4/SFRP5/EPHB3/PDGFC/KLF5/HNF1B/GATA6/CXCL8/AGR2/GATA2/SMO/WNT11	13
GO:0048871	multicellular organismal homeostasis	22/419	335/17653	1.79441e-05	0.00273124	0.00245393	AZGP1/ALB/CFTR/MUC6/SERPINA3/CLDN1/PROM1/SPP1/SCNN1A/PM20D1/AQP1/JCHAIN/CLDN4/LTF/PIGR/EDN2/ACADL/TFF1/HAMP/GATA2/SMO/IL6	22
GO:0002685	regulation of leukocyte migration	15/419	176/17653	2.04594e-05	0.00298953	0.002686	RARRES2/CXCL17/CXCL6/APOD/EDN1/CCL2/CXCL1/CXCL3/CXCL2/CXCL11/CXCL8/S100A14/EDN2/IL6/MADCAM1	15
GO:0097529	myeloid leukocyte migration	15/419	177/17653	2.18779e-05	0.00307385	0.00276176	RARRES2/PLA2G1B/CXCL17/CXCL6/EDN1/CCL2/CXCL1/CXCL3/CXCL2/CXCL8/S100A14/SAA1/EDN2/IL6/UMOD	15
GO:1990266	neutrophil migration	11/419	99/17653	2.2853e-05	0.00309192	0.00277799	PLA2G1B/CXCL6/EDN1/CCL2/CXCL1/CXCL3/CXCL2/CXCL8/SAA1/EDN2/UMOD	11
GO:0042742	defense response to bacterium	20/419	293/17653	2.48423e-05	0.00324103	0.00291196	IL22RA1/REG3G/RARRES2/DEFB1/PLA2G1B/DMBT1/CXCL6/JCHAIN/COCH/LTF/SPACA3/PGC/FGA/S100A14/MICA/ANXA3/HAMP/CRP/IL6/NR1H4	20
GO:0006805	xenobiotic metabolic process	12/419	120/17653	2.85502e-05	0.00359635	0.0032312	AADAC/EPHX1/MGST1/AKR7A3/DPEP1/UGT2B15/GSTP1/ACY3/CES1/CYP3A5/GGT1/CES3	12
GO:0010876	lipid localization	23/419	377/17653	3.71686e-05	0.0045259	0.00406638	ALB/CFTR/SERPINA5/EGF/PLIN5/PLA2G1B/CEL/SPP1/ABCC3/SPX/PNLIP/GULP1/PLTP/APOD/EDN1/C3/GHRL/CES1/PLA2G10/CRP/IL6/NR1H4/ATP10B	23
GO:0030593	neutrophil chemotaxis	10/419	88/17653	4.4166e-05	0.00520446	0.00467605	PLA2G1B/CXCL6/EDN1/CCL2/CXCL1/CXCL3/CXCL2/CXCL8/SAA1/EDN2	10
GO:0050921	positive regulation of chemotaxis	12/419	130/17653	6.30852e-05	0.0069492	0.00624363	RARRES2/CXCL17/CXCL6/EDN1/CXCL1/CXCL3/CXCL2/CXCL11/CXCL8/S100A14/EDN2/IL6	12
GO:0090023	positive regulation of neutrophil chemotaxis	6/419	30/17653	6.31672e-05	0.0069492	0.00624363	CXCL6/EDN1/CXCL1/CXCL3/CXCL2/CXCL8	6
GO:0050878	regulation of body fluid levels	27/419	499/17653	6.46791e-05	0.0069492	0.00624363	CFTR/SERPINA5/CLDN1/P2RX1/PABPC4/CEL/GATA4/SCNN1A/AQP1/FBLN1/PDGFC/EDN1/FGG/TFPI2/CLDN4/SERPING1/GATA6/FGA/TYRO3/HSD11B2/SAA1/CYP4F11/SERPINB2/AGR2/GATA2/AQP5/IL6	27
GO:0043062	extracellular structure organization	23/419	395/17653	7.58321e-05	0.00791268	0.00710929	ALB/MMP7/PRSS2/SPP1/CTRB2/ELF3/FLRT2/SDC4/PRSS1/CTRB1/FBLN1/PLTP/DPT/FGG/HPN/MFAP4/FGA/COL9A3/HYAL1/FGFR4/LAMB3/MADCAM1/MMP1	23
GO:0022617	extracellular matrix disassembly	10/419	94/17653	7.79787e-05	0.00791268	0.00710929	MMP7/PRSS2/SPP1/CTRB2/PRSS1/CTRB1/HPN/FGFR4/LAMB3/MMP1	10
GO:0002237	response to molecule of bacterial origin	21/419	345/17653	8.31767e-05	0.00821201	0.00737823	CLDN1/PALM3/DMBT1/MGST1/CXCL6/EDN1/CCL2/CXCL1/GSTP1/CXCL3/CXCL2/CD24/CXCL11/LTF/CXCL8/S100A14/HAMP/CSF3/IL6/NR1H4/IL18	21
GO:0019731	antibacterial humoral response	7/419	46/17653	9.71278e-05	0.00915179	0.00822259	DEFB1/PLA2G1B/DMBT1/JCHAIN/LTF/PGC/FGA	7
GO:0030595	leukocyte chemotaxis	15/419	202/17653	0.000100211	0.00915179	0.00822259	RARRES2/PLA2G1B/CXCL17/CXCL6/EDN1/CCL2/CXCL1/CXCL3/CXCL2/CXCL11/CXCL8/S100A14/SAA1/EDN2/IL6	15
GO:0050920	regulation of chemotaxis	15/419	202/17653	0.000100211	0.00915179	0.00822259	RARRES2/CXCL17/CXCL6/EDN1/CCL2/CXCL1/GSTP1/CXCL3/CXCL2/SEMA3B/CXCL11/CXCL8/S100A14/EDN2/IL6	15
GO:1902624	positive regulation of neutrophil migration	6/419	33/17653	0.000110944	0.00988484	0.00888122	CXCL6/EDN1/CXCL1/CXCL3/CXCL2/CXCL8	6
