# Supplementary material for: CLEC3A, MMP7, and LCN2 as novel markers for predicting recurrence in resected G1 and G2 pancreatic neuroendocrine tumors
Source: Cancer Med. 2019 May 25;8(8):3748–60. doi: 10.1002/cam4.2232 (PMC6639196; doi:10.1002/cam4.2232)
Supplement: Supplementary file 4 [file CAM4-8-3748-s004.xlsx]

## Sheet: DEGs in PNETs with recurrence
Table S3.	All DEGs in PNETs with recurrence versus without recurrence
Gene symbol	Fold change (log)	Count per million(log)	P-Value	False discovery rate
GHRH	-9.53901	7.63535	4.09e-26	1.11e-21
CLEC3A	7.44953	6.03301	3.24e-20	4.41e-16
MMP7	6.34933	6.36225	1.45e-19	1.32e-15
LCN2	6.99787	5.46039	1.39e-17	9.48e-14
JCHAIN	5.99476	6.46091	1.21e-16	6.6e-13
OLFM4	5.48087	5.69995	1.47e-15	6.68e-12
PIGR	5.97792	4.95705	6.05e-15	2.36e-11
GLYATL3	4.91011	5.99358	3.24e-14	1.1e-10
PNLIPRP2	5.04101	6.37698	9.56e-14	2.89e-10
PCDH19	-5.52537	5.22363	1.41e-13	3.84e-10
DAPL1	-5.96133	4.89839	1.31e-12	2.99e-09
PIP	5.86803	4.42181	1.32e-12	2.99e-09
IGLL5	4.84714	5.85609	1.46e-12	3.06e-09
NEUROD2	5.79362	4.47579	1.67e-12	3.26e-09
CEACAM6	5.14039	5.02602	1.87e-12	3.39e-09
REG3A	4.75058	5.55858	2.63e-12	4.48e-09
TCN1	6.02524	4.7381	3.79e-12	6.07e-09
FGF19	6.29386	4.25206	1.12e-11	1.7e-08
FOXA1	7.12101	3.8818	7.09e-11	1.02e-07
SFRP4	4.0761	5.8557	1.21e-10	1.64e-07
CFTR	4.02115	5.24553	2.61e-10	3.24e-07
CTSE	5.71003	3.74992	2.55e-10	3.24e-07
FGB	3.46021	7.86818	3.05e-10	3.61e-07
ATP6V1B1	-5.71936	4.04897	3.95e-10	4.14e-07
CAPN13	-5.21838	4.241	3.81e-10	4.14e-07
KRT7	4.67913	4.16807	3.81e-10	4.14e-07
LOC100506281	4.37721	4.86943	9.53e-10	9.63e-07
FAM132B	-4.78501	4.26635	1.47e-09	1.38e-06
REG1A	3.329	8.2106	1.46e-09	1.38e-06
AMPH	-3.4293	6.88843	1.91e-09	1.71e-06
PROM1	4.314	4.17909	1.94e-09	1.71e-06
CTRB2	3.24682	8.55047	2.23e-09	1.9e-06
CALB2	-4.34424	5.47113	2.7e-09	2.16e-06
SERPINA3	3.61513	6.25951	2.69e-09	2.16e-06
SLC24A2	-4.64455	4.50918	5.1e-09	3.97e-06
ELANE	5.55126	3.71291	8.26e-09	6.25e-06
GRIK1	-4.23033	4.09082	9.84e-09	7.25e-06
AMY2A	3.19314	6.97406	1.08e-08	7.72e-06
ASB9	-3.85079	5.53846	1.25e-08	8.75e-06
SERPINA5	5.2605	3.45477	1.44e-08	9.84e-06
PNLIPRP1	3.3531	5.61577	1.5e-08	9.94e-06
MAFA	-4.00429	5.4231	1.55e-08	1e-05
AMY1A	3.20067	6.05885	1.58e-08	1e-05
H19	3.04854	7.90142	1.8e-08	1.12e-05
CTRC	3.07691	7.56759	2.09e-08	1.26e-05
NEFM	-3.32982	6.45013	2.64e-08	1.56e-05
BMPER	-3.78053	4.49312	2.8e-08	1.63e-05
KCNQ3	-3.63034	5.16505	3.04e-08	1.72e-05
CELA2B	3.10177	6.48936	3.6e-08	2e-05
CAPN6	4.46142	3.74926	3.67e-08	2e-05
UNC5D	-3.82529	4.93127	3.88e-08	2.07e-05
C3	4.10511	4.48044	4.96e-08	2.6e-05
C6orf58	-3.45597	4.50876	7.84e-08	4.03e-05
NTNG1	-5.0548	3.5497	8.16e-08	4.12e-05
MAGEA11	6.34161	3.16969	8.38e-08	4.15e-05
CLDN10	4.26659	4.0018	9.72e-08	4.73e-05
SCD5	-2.86634	7.64709	1.08e-07	4.87e-05
SPOCK1	-2.86481	7.43553	1.09e-07	4.87e-05
COL1A1	2.8045	9.31729	1.04e-07	4.87e-05
CEL	2.88795	7.42686	1.08e-07	4.87e-05
SFRP2	3.11571	5.70394	1.05e-07	4.87e-05
AMY1C	2.99179	6.21917	1.13e-07	4.96e-05
FGG	4.19121	4.12028	1.16e-07	5.01e-05
UGT2B15	4.5902	3.45637	1.28e-07	5.45e-05
CFB	3.7282	4.42011	1.8e-07	7.56e-05
GCGR	-3.68579	4.64464	1.97e-07	8.15e-05
CPS1	-3.20772	4.45269	2.87e-07	0.000116613
DUOX2	2.85632	6.8121	3.11e-07	0.000122748
COL9A3	4.09748	4.04378	3.09e-07	0.000122748
SOX2	6.08153	3.08101	3.31e-07	0.000127135
TPTE	6.1601	3.18761	3.31e-07	0.000127135
SPP1	2.83041	6.08074	3.48e-07	0.00013175
AMY1B	2.88119	6.26651	3.87e-07	0.000144605
SERPINF1	2.66609	9.0913	4.21e-07	0.000155208
CGNL1	2.79788	6.06637	4.84e-07	0.000175864
DIRAS2	-2.96937	5.72919	5.27e-07	0.000189116
UGT2B4	3.70633	3.9433	5.87e-07	0.000206978
MAGEA6	4.7479	3.08908	5.92e-07	0.000206978
HOTS	3.49471	3.77657	6.15e-07	0.000212257
SCNN1A	3.80935	3.47913	7.63e-07	0.000256858
AKR1C4	4.49334	3.41683	7.63e-07	0.000256858
COPG2IT1	-3.0902	4.27519	8.25e-07	0.000274268
LINC00890	-5.08623	3.63288	1.14e-06	0.000370352
SFRP5	3.88703	3.65605	1.14e-06	0.000370352
C6	2.85049	5.32921	1.19e-06	0.000382614
ZCCHC12	-3.33079	4.14021	1.21e-06	0.000385074
AMY2B	2.69931	6.35972	1.3e-06	0.000407183
CLPS	2.55862	7.7895	1.46e-06	0.000453116
CHRNA2	-3.62678	3.89049	1.59e-06	0.000486206
DCC	-3.36619	4.15039	1.62e-06	0.000489791
AKAP12	-2.53879	7.41746	1.73e-06	0.000519366
CPA2	2.81318	5.55939	1.76e-06	0.000521936
HSPA1A	2.47419	8.11468	2.22e-06	0.000651953
MAGEA3	5.04385	3.34629	2.38e-06	0.000690338
CCDC80	2.49974	7.03275	2.45e-06	0.000703047
CYP2E1	3.65628	3.68576	2.68e-06	0.000759669
MUC6	3.55037	4.27435	3.31e-06	0.000931336
CELA3B	2.49111	7.12812	3.82e-06	0.00106123
LCN1	-3.50182	4.26118	4.27e-06	0.00116488
LYZ	2.40487	8.38229	4.23e-06	0.00116488
CASR	-2.57987	6.57878	4.51e-06	0.0012049
COL3A1	2.37219	9.97005	4.5e-06	0.0012049
ZDHHC22	-3.32258	3.66839	4.79e-06	0.00126848
CDH22	-2.69999	4.73831	4.87e-06	0.00127654
COL1A2	2.38056	8.60588	4.96e-06	0.00128741
SYT8	5.71807	2.84416	5.36e-06	0.00137827
GDNF	-2.75905	4.0796	5.8e-06	0.00147624
MFAP4	2.5351	5.20236	5.99e-06	0.00151185
LINC01279	2.47977	5.35833	6.1e-06	0.00152617
KLK1	3.22963	4.057	6.71e-06	0.00166391
ENTPD3	-2.90681	4.51381	6.87e-06	0.00168648
TRPM3	-3.73889	3.82428	7.08e-06	0.00172186
ZMAT4	-5.60476	2.89431	7.52e-06	0.00178606
GLP1R	-2.33694	7.34799	7.57e-06	0.00178606
ATF5	2.42479	6.07734	7.6e-06	0.00178606
PDZK1IP1	5.58604	2.76465	7.52e-06	0.00178606
SV2B	3.40589	3.64646	7.87e-06	0.00183324
LRRTM3	-2.68701	4.41958	9.5e-06	0.00219428
ROBO2	-2.90057	4.44962	1.06e-05	0.00241318
LEFTY1	5.61876	2.80307	1.06e-05	0.00241318
CELA3A	2.29984	8.02453	1.14e-05	0.00257025
LGALS3	2.48952	5.82221	1.21e-05	0.00268439
SDC1	3.52928	3.34299	1.21e-05	0.00268439
TMEM255A	-2.96372	4.16308	1.22e-05	0.00269109
GCNT3	2.32384	6.60829	1.36e-05	0.00295209
HABP2	2.54214	5.20714	1.35e-05	0.00295209
COL10A1	2.73801	4.18136	1.38e-05	0.00296972
DCN	2.25547	7.58499	1.47e-05	0.00313563
SYT16	-5.50783	2.83427	1.51e-05	0.0031688
KCNC2	4.28762	2.79379	1.51e-05	0.0031688
TUNAR	-2.7367	4.80984	1.53e-05	0.00317919
PITX1	-3.11619	4.46777	1.79e-05	0.00369819
FBLN2	2.34449	5.59737	1.85e-05	0.0037564
GATM	2.72788	4.09774	1.84e-05	0.0037564
CELA2A	2.2895	6.78063	1.87e-05	0.00377141
SERPINA4	5.43427	2.69316	2.17e-05	0.00430878
REG3G	5.51278	2.74828	2.17e-05	0.00430878
SST	2.17653	8.85016	2.21e-05	0.00431195
FBLN1	2.25711	6.59416	2.21e-05	0.00431195
KLKB1	2.33038	5.84248	2.21e-05	0.00431195
PCDH8	-3.88468	3.20952	2.25e-05	0.00432028
FIBIN	3.16913	3.21393	2.25e-05	0.00432028
CTRB1	2.18774	9.10671	2.4e-05	0.00457965
GBA3	3.83631	3.27765	2.44e-05	0.00461903
PTGIS	2.97763	3.57829	2.48e-05	0.00466561
CYP2C8	3.05639	3.51941	3.03e-05	0.00565047
THBS2	2.38623	5.51529	3.1e-05	0.00571339
ALDOB	3.12343	3.393	3.1e-05	0.00571339
LHX5-AS1	5.49023	2.73752	3.13e-05	0.00572044
PLCE1	-2.48874	5.37098	3.27e-05	0.00595057
POSTN	2.1838	7.65329	3.3e-05	0.00596371
TENM4	-2.48467	4.3528	3.68e-05	0.0065981
GFPT2	3.09618	3.37994	3.86e-05	0.00688249
POPDC3	-2.94459	3.9598	4.01e-05	0.00709093
APOC1	2.68067	4.68187	4.1e-05	0.00720778
HES6	2.44438	4.37389	4.32e-05	0.00750679
GPC3	2.78429	3.99955	4.3e-05	0.00750679
AMIGO2	2.33309	5.05111	4.57e-05	0.00783122
CLDN2	5.39998	2.67752	4.55e-05	0.00783122
LOC101929532	-4.16141	2.90265	4.63e-05	0.00788258
SLIT1	-2.84771	4.35796	4.84e-05	0.00819596
ISLR	2.10374	7.23049	5.61e-05	0.00944395
APOD	2.12501	6.56711	5.75e-05	0.00954849
HAND2	2.42297	4.43991	5.74e-05	0.00954849
CYB5R2	-2.8478	3.84671	6.01e-05	0.00987081
LINC01116	-2.68199	4.56459	6.01e-05	0.00987081
